# Supplementary material for: (Z)-3-(9-Anthryl)-1-(4-chloro­phen­yl)-2-(4-nitro-1H-imidazol-1-yl)prop-2-en-1-one
Source: Acta Crystallogr Sect E Struct Rep Online. 2009 Apr 25;65(Pt 5):o1113. doi: 10.1107/S1600536809014676 (PMC2977789; doi:10.1107/S1600536809014676)
Supplement: Supplementary file 2 [file e-65-o1113-Isup2.hkl]

# 
# h,k,l, Fc-squared, Fo-squared, sigma(Fo-squared) and status flag 
# 
data_I
_shelx_title ' 90324ZY1_0m in P-1' 
_shelx_refln_list_code          4 
_shelx_F_calc_maximum      133.84 
_exptl_crystal_F_000       468.00 
_reflns_d_resolution_high  0.8107 
 
loop_ 
 _symmetry_equiv_pos_as_xyz 
 'x, y, z' 
 '-x, -y, -z' 
 
_cell_length_a     8.0511 
_cell_length_b    11.0406 
_cell_length_c    12.9274 
_cell_angle_alpha  76.065 
_cell_angle_beta   85.974 
_cell_angle_gamma  71.258 
 
_shelx_F_squared_multiplier     1.000 
 
loop_ 
 _refln_index_h 
 _refln_index_k 
 _refln_index_l 
 _refln_F_squared_calc 
 _refln_F_squared_meas 
 _refln_F_squared_sigma 
 _refln_observed_status 
   2   0   0      488.56      469.40      8.23 o 
   3   0   0       16.62       21.27      0.69 o 
   4   0   0       30.73       38.50      1.55 o 
   5   0   0     1279.96     1334.15     17.09 o 
   6   0   0       35.43       37.71      2.35 o 
   7   0   0       15.85       14.72      1.84 o 
   8   0   0       22.80       26.82      2.49 o 
   9   0   0       32.76       36.41      3.10 o 
  -9   1   0       13.57       12.60      2.12 o 
  -8   1   0       10.18       11.94      1.90 o 
  -7   1   0        2.82        3.81      0.89 o 
  -6   1   0       51.20       49.04      2.83 o 
  -5   1   0       49.25       47.72      2.49 o 
  -4   1   0      160.47      163.92      4.58 o 
  -3   1   0       13.45       15.69      1.18 o 
  -2   1   0       17.59       15.22      0.56 o 
  -1   1   0     5280.19     5042.61     94.88 o 
   0   1   0     1892.21     1618.64     23.92 o 
   2   1   0       10.61        5.97      0.51 o 
   3   1   0     1308.98     1346.18     21.71 o 
   4   1   0      155.90      155.55      4.02 o 
   5   1   0      255.00      285.01      6.59 o 
   6   1   0        1.52        1.80      0.64 o 
   7   1   0       22.95       16.40      0.86 o 
   8   1   0        2.64        2.24      1.05 o 
   9   1   0        0.23        1.27      1.16 o 
  -8   2   0        0.35        0.49      1.09 o 
  -7   2   0        4.28        6.45      1.96 o 
  -6   2   0        4.35        4.01      1.13 o 
  -5   2   0      121.86      128.46      4.43 o 
  -4   2   0       73.15       83.08      1.95 o 
  -3   2   0      102.12       91.92      1.88 o 
  -2   2   0       23.13       15.99      0.63 o 
  -1   2   0      527.86      536.48      6.23 o 
   0   2   0      177.14      154.31      1.99 o 
   1   2   0      169.92      175.00      3.06 o 
   2   2   0     8670.46     8216.15    167.07 o 
   3   2   0     1051.00     1054.02     17.01 o 
   4   2   0      149.13      131.03      3.41 o 
   5   2   0       47.91       35.88      1.84 o 
   6   2   0       44.03       40.92      2.27 o 
   7   2   0        0.39        0.65      0.33 o 
   8   2   0       73.92       79.35      3.78 o 
   9   2   0        0.92        1.55      1.16 o 
  -8   3   0        2.25        4.32      1.45 o 
  -7   3   0       16.59       15.64      2.02 o 
  -6   3   0       84.65       92.32      4.23 o 
  -5   3   0        1.51        2.63      0.59 o 
  -4   3   0       89.85       73.67      2.54 o 
  -3   3   0      232.07      205.39      3.33 o 
  -2   3   0     1135.19     1126.81     14.37 o 
  -1   3   0      255.29      252.09      4.40 o 
   0   3   0      155.60      146.99      2.92 o 
   1   3   0      364.05      343.30      5.78 o 
   2   3   0     2013.05     2067.39     30.53 o 
   3   3   0      329.32      316.39      3.94 o 
   4   3   0      117.94      140.92      3.35 o 
   5   3   0        0.04        0.15      0.35 o 
   6   3   0        1.54        1.29      0.67 o 
   7   3   0       26.84       34.03      1.53 o 
   8   3   0        5.51        4.06      1.24 o 
   9   3   0        0.78       -0.07      0.97 o 
  -8   4   0        0.93        1.12      1.07 o 
  -7   4   0       12.78       11.60      1.82 o 
  -6   4   0        0.05        0.63      0.48 o 
  -5   4   0        3.71        3.71      0.78 o 
  -4   4   0        2.47        1.26      0.69 o 
  -3   4   0      416.97      444.21     12.06 o 
  -2   4   0       24.54       28.24      1.01 o 
  -1   4   0        3.25        1.24      0.52 o 
   0   4   0       10.98       13.21      0.57 o 
   1   4   0      153.55      135.71      3.05 o 
   2   4   0       96.72       82.89      2.09 o 
   3   4   0      132.83      132.82      1.88 o 
   4   4   0       68.64       62.65      1.32 o 
   5   4   0      137.52      149.93      7.71 o 
   6   4   0      256.51      281.89      4.68 o 
   7   4   0        4.07        3.50      0.60 o 
  -7   5   0        0.20       -0.72      0.64 o 
  -6   5   0       33.74       31.08      1.56 o 
  -5   5   0       11.90        9.39      1.07 o 
  -4   5   0        1.40        2.14      0.65 o 
  -3   5   0        2.03        0.81      0.47 o 
  -2   5   0       16.60       17.36      0.86 o 
  -1   5   0      132.13      107.69      1.49 o 
   0   5   0       54.25       45.14      0.89 o 
   1   5   0       71.07       67.33      1.23 o 
   2   5   0     3358.84     3508.78     51.75 o 
   3   5   0      377.43      406.38      7.21 o 
   4   5   0       26.71       29.07      1.84 o 
   5   5   0       92.84       97.06      1.85 o 
   6   5   0       14.07       11.23      1.04 o 
   7   5   0      351.57      335.43      7.01 o 
   8   5   0       62.47       63.33      2.61 o 
   9   5   0       14.48       17.18      1.58 o 
  -6   6   0        7.58        9.51      1.07 o 
  -5   6   0        6.82        6.08      0.84 o 
  -4   6   0        0.76       -0.13      0.39 o 
  -3   6   0      173.46      179.66      3.49 o 
  -2   6   0        0.51        0.83      0.39 o 
  -1   6   0       52.40       42.47      1.07 o 
   0   6   0      148.30      141.02      1.92 o 
   1   6   0       72.37       56.03      1.50 o 
   2   6   0      699.15      719.30     12.05 o 
   3   6   0      111.29      132.05      3.28 o 
   4   6   0        1.00       -0.25      0.30 o 
   5   6   0      369.33      350.10      6.83 o 
   6   6   0      153.43      142.87      3.80 o 
   7   6   0      205.05      207.52      5.08 o 
   8   6   0        0.27       -0.09      0.70 o 
   9   6   0       69.68       86.42      3.43 o 
  -6   7   0        0.15        0.02      0.57 o 
  -5   7   0        2.85        2.49      0.72 o 
  -4   7   0        2.45        1.62      0.59 o 
  -3   7   0       79.07       72.63      2.10 o 
  -2   7   0       55.57       60.97      1.98 o 
  -1   7   0       88.97       80.87      1.94 o 
   0   7   0       25.08       26.61      0.79 o 
   1   7   0      426.37      433.70      8.26 o 
   2   7   0      167.05      183.19      4.36 o 
   3   7   0       35.20       31.07      1.56 o 
   4   7   0       89.34       90.28      2.79 o 
   5   7   0        9.52        7.61      0.93 o 
   6   7   0        0.20       -0.01      0.51 o 
   7   7   0        8.10        6.98      1.00 o 
   8   7   0        5.30        5.59      1.05 o 
   9   7   0        1.89        1.82      0.97 o 
  -5   8   0       11.00       11.52      1.16 o 
  -4   8   0        4.86        4.47      0.77 o 
  -3   8   0        5.74        5.12      0.77 o 
  -2   8   0       10.72        8.98      0.84 o 
  -1   8   0        8.38        7.09      0.72 o 
   0   8   0      511.99      547.59     10.29 o 
   1   8   0       19.58       19.39      0.97 o 
   2   8   0      187.86      180.24      4.58 o 
   3   8   0        8.27       10.06      1.10 o 
   4   8   0      828.79      797.27     13.80 o 
   5   8   0      216.92      198.72      4.87 o 
   6   8   0       11.06       13.57      1.25 o 
   7   8   0        1.40        1.13      0.72 o 
   8   8   0        4.63        5.75      1.11 o 
   9   8   0       10.34       13.82      1.54 o 
  -4   9   0        0.06        0.36      0.58 o 
  -3   9   0       10.02        7.92      2.36 o 
  -2   9   0        6.19        5.95      1.11 o 
  -1   9   0       85.72       90.32      3.31 o 
   0   9   0       18.67       22.44      1.64 o 
   1   9   0       68.81       67.13      2.71 o 
   2   9   0      223.03      224.88      5.53 o 
   3   9   0       76.41       75.61      2.85 o 
   4   9   0      280.04      266.51      6.18 o 
   5   9   0      142.41      131.88      3.95 o 
   6   9   0        6.53        4.55      0.93 o 
   7   9   0       49.96       46.33      2.33 o 
   8   9   0       29.98       34.78      2.17 o 
   9   9   0        5.19        6.88      1.31 o 
  -3  10   0        2.48        3.91      1.13 o 
  -2  10   0        3.55        4.66      1.15 o 
  -1  10   0        0.05       -0.47      0.55 o 
   0  10   0       81.80       79.54      3.18 o 
   1  10   0       60.90       59.37      2.69 o 
   2  10   0       24.80       23.73      1.72 o 
   3  10   0      109.80      104.23      3.62 o 
   4  10   0       14.66       11.84      1.34 o 
   5  10   0      177.30      174.57      4.90 o 
   6  10   0        0.86        0.82      0.71 o 
   7  10   0       80.66       81.30      3.29 o 
   8  10   0       33.17       39.44      2.37 o 
  -2  11   0        0.40        0.45      0.78 o 
  -1  11   0        1.00        1.40      0.80 o 
   0  11   0        5.59        4.42      1.04 o 
   1  11   0       62.03       60.89      2.92 o 
   2  11   0        8.53        9.67      1.31 o 
   3  11   0       23.07       25.25      1.34 o 
   4  11   0       43.54       47.17      2.49 o 
   5  11   0        1.83        2.75      1.02 o 
   6  11   0      139.72      134.04      4.42 o 
   7  11   0       54.89       65.58      3.09 o 
  -1  12   0        0.74        0.40      0.90 o 
   0  12   0        4.81        7.23      1.38 o 
   1  12   0       25.31       28.41      2.12 o 
   2  12   0        2.35        1.62      0.94 o 
   3  12   0       25.62       27.22      2.09 o 
   4  12   0       47.25       46.36      3.08 o 
   5  12   0       23.32       24.38      1.98 o 
   6  12   0       56.31       57.21      2.97 o 
   2  13   0        0.12        0.95      0.81 o 
   3  13   0       23.24       21.73      1.99 o 
   4  13   0        5.89        8.91      1.54 o 
  -6 -12   1       13.99       17.42      1.96 o 
  -5 -12   1       31.09       31.94      2.27 o 
  -4 -12   1       56.26       59.31      3.02 o 
  -3 -12   1        2.80        1.80      0.92 o 
  -2 -12   1        0.55        2.95      1.00 o 
  -1 -12   1        5.66        6.69      1.31 o 
   0 -12   1        3.30        4.73      1.16 o 
  -7 -11   1      102.46      112.70      4.23 o 
  -6 -11   1        1.23        3.09      1.00 o 
  -5 -11   1       59.37       61.30      2.98 o 
  -4 -11   1       32.40       36.03      2.24 o 
  -3 -11   1        0.07       -0.05      0.70 o 
  -2 -11   1       71.70       71.64      3.19 o 
  -1 -11   1        1.17        0.14      0.70 o 
   0 -11   1        9.54        9.38      1.41 o 
   1 -11   1       11.68       11.25      1.55 o 
   2 -11   1        9.46        8.46      1.47 o 
  -8 -10   1       44.12       51.38      2.73 o 
  -7 -10   1        0.04        0.79      0.76 o 
  -6 -10   1      287.85      291.05      7.03 o 
  -5 -10   1        1.55        3.00      0.92 o 
  -4 -10   1        7.87       10.03      1.31 o 
  -3 -10   1        1.39        1.75      0.69 o 
  -2 -10   1        0.95        0.67      0.68 o 
  -1 -10   1       11.74       15.10      1.51 o 
   0 -10   1       71.31       76.05      3.22 o 
   1 -10   1        8.05        9.26      1.38 o 
   2 -10   1        0.61        2.45      0.99 o 
   3 -10   1        0.62        1.24      0.94 o 
  -8  -9   1        0.05       -0.55      0.67 o 
  -7  -9   1      101.68       94.15      3.45 o 
  -6  -9   1        5.17        4.28      0.93 o 
  -5  -9   1       34.29       25.32      1.73 o 
  -4  -9   1       58.69       58.81      2.56 o 
  -3  -9   1        9.55       11.32      1.27 o 
  -2  -9   1        5.32        6.15      1.07 o 
  -1  -9   1      152.38      155.12      4.47 o 
   0  -9   1       41.93       45.22      2.32 o 
   1  -9   1        0.17        0.38      0.73 o 
   2  -9   1       13.48       16.30      1.59 o 
   3  -9   1        1.02        1.08      0.59 o 
   4  -9   1       22.47       20.47      1.43 o 
  -9  -8   1        4.50        5.63      1.20 o 
  -8  -8   1       17.97       16.97      1.64 o 
  -7  -8   1       20.09       16.57      1.51 o 
  -6  -8   1       38.50       40.56      2.05 o 
  -5  -8   1      145.04      133.84      3.85 o 
  -4  -8   1       91.39       96.38      3.16 o 
  -3  -8   1       11.97       10.59      1.11 o 
  -2  -8   1       75.99       77.65      2.80 o 
  -1  -8   1      193.89      186.98      4.81 o 
   0  -8   1      140.94      136.39      4.00 o 
   1  -8   1        2.11        4.08      0.61 o 
   2  -8   1        4.99        3.12      0.89 o 
   3  -8   1       16.10       17.35      1.00 o 
   4  -8   1        3.21        3.56      0.78 o 
   5  -8   1        0.06        0.76      0.62 o 
  -9  -7   1        0.42       -0.06      0.81 o 
  -8  -7   1       58.79       63.93      2.81 o 
  -7  -7   1       32.66       31.00      1.86 o 
  -6  -7   1       61.02       61.41      2.47 o 
  -5  -7   1      112.66      101.65      3.16 o 
  -4  -7   1       31.13       29.44      1.57 o 
  -3  -7   1       40.94       34.86      1.70 o 
  -2  -7   1        0.91        2.05      0.66 o 
  -1  -7   1      443.93      445.33      8.50 o 
   0  -7   1      146.29      162.99      3.21 o 
   1  -7   1       48.59       51.95      1.57 o 
   2  -7   1       87.48       85.37      2.21 o 
   3  -7   1        1.05        2.22      0.59 o 
   4  -7   1       23.71       22.50      1.34 o 
   5  -7   1        7.44        5.78      0.74 o 
   6  -7   1        0.57        0.87      0.66 o 
  -9  -6   1       17.00       20.21      1.92 o 
  -8  -6   1       24.67       27.48      1.88 o 
  -7  -6   1       13.87        9.95      1.17 o 
  -6  -6   1     1025.48     1013.39     16.88 o 
  -5  -6   1      873.38      850.85     14.29 o 
  -4  -6   1        0.24        0.80      0.44 o 
  -3  -6   1      447.74      452.94      8.26 o 
  -2  -6   1      367.61      374.80      7.12 o 
  -1  -6   1       87.88       94.63      1.75 o 
   0  -6   1      132.57      124.90      2.30 o 
   1  -6   1        7.94        7.28      0.64 o 
   2  -6   1        0.23        0.54      0.37 o 
   3  -6   1      276.70      273.79      4.98 o 
   4  -6   1       44.29       40.99      1.80 o 
   5  -6   1        0.61        0.16      0.54 o 
   6  -6   1       17.62       18.09      1.18 o 
  -9  -5   1       12.06        9.44      1.37 o 
  -8  -5   1        1.21        1.27      0.76 o 
  -7  -5   1        0.21        0.52      0.62 o 
  -6  -5   1      709.14      715.18     12.41 o 
  -5  -5   1      370.18      363.53      7.03 o 
  -4  -5   1      466.76      464.14      5.54 o 
  -3  -5   1      352.01      350.80      6.53 o 
  -2  -5   1      284.89      304.91      5.84 o 
  -1  -5   1       51.79       54.10      1.35 o 
   0  -5   1      189.55      220.25      3.24 o 
   1  -5   1        0.12        0.83      0.64 o 
   2  -5   1       17.41       21.10      0.98 o 
   3  -5   1       21.62       21.78      1.49 o 
   4  -5   1       19.02       20.82      1.20 o 
   5  -5   1       35.54       29.13      1.50 o 
   6  -5   1        6.38        6.04      0.96 o 
   7  -5   1        0.00       -0.33      0.66 o 
  -9  -4   1       80.39       93.64      3.59 o 
  -8  -4   1       73.42       73.60      2.92 o 
  -7  -4   1       11.33        8.86      0.77 o 
  -6  -4   1      152.71      160.82      3.84 o 
  -5  -4   1        0.31        0.12      0.23 o 
  -4  -4   1     1350.03     1384.03     15.20 o 
  -3  -4   1      509.04      519.76      5.98 o 
  -2  -4   1      184.17      186.05      3.78 o 
  -1  -4   1      299.86      273.29      3.46 o 
   0  -4   1     3185.58     3101.67     34.83 o 
   1  -4   1      562.01      600.39      5.77 o 
   2  -4   1      436.02      444.69      5.90 o 
   3  -4   1      164.21      174.96      3.14 o 
   4  -4   1       93.10       93.54      3.40 o 
   5  -4   1      739.37      744.47      9.98 o 
   6  -4   1        3.07        2.44      0.73 o 
   7  -4   1        0.03       -1.15      0.77 o 
  -8  -3   1       53.10       54.81      2.96 o 
  -7  -3   1       70.21       75.52      3.12 o 
  -6  -3   1        7.71        9.07      1.06 o 
  -5  -3   1        5.73        7.37      0.80 o 
  -4  -3   1        1.95        2.18      0.30 o 
  -3  -3   1     1850.89     1833.20     19.66 o 
  -2  -3   1     1638.45     1579.59     23.67 o 
  -1  -3   1      300.96      302.74      5.30 o 
   0  -3   1      824.42      743.69      8.41 o 
   1  -3   1      951.57      976.43     11.05 o 
   2  -3   1     1099.16     1136.75     12.96 o 
   3  -3   1       77.36       79.85      1.83 o 
   4  -3   1       10.64        8.20      1.48 o 
   5  -3   1        0.00       -0.19      0.82 o 
   6  -3   1        0.45       -0.48      0.70 o 
   7  -3   1        6.89        5.64      1.58 o 
   8  -3   1        1.91        0.10      0.76 o 
  -9  -2   1        5.56        4.21      1.39 o 
  -8  -2   1       33.42       30.22      2.39 o 
  -7  -2   1        3.04        3.20      0.97 o 
  -6  -2   1      271.40      281.05      6.62 o 
  -5  -2   1        2.44        1.90      0.53 o 
  -4  -2   1      603.30      616.12     10.78 o 
  -3  -2   1       10.16        9.88      0.64 o 
  -2  -2   1      206.49      182.09      3.23 o 
  -1  -2   1      130.67      144.78      2.73 o 
   0  -2   1       47.75       39.06      0.93 o 
   1  -2   1     4137.72     3994.91     42.12 o 
   2  -2   1      179.48      189.61      3.65 o 
   3  -2   1       68.62       56.66      1.83 o 
   4  -2   1        0.02       -0.01      0.33 o 
   5  -2   1       15.09       15.25      1.06 o 
   6  -2   1       43.35       40.72      2.68 o 
   7  -2   1        0.02       -0.07      0.86 o 
   8  -2   1        5.27        8.65      1.89 o 
  -9  -1   1       31.52       31.77      2.83 o 
  -8  -1   1        0.92        1.12      1.00 o 
  -7  -1   1      107.91      121.15      4.40 o 
  -6  -1   1        0.01        0.44      0.28 o 
  -5  -1   1       66.93       69.61      2.66 o 
  -4  -1   1        0.77        5.76      0.55 o 
  -3  -1   1     1533.79     1516.62     24.09 o 
  -2  -1   1       46.28       32.49      1.05 o 
   0  -1   1     2285.09     2256.88     33.06 o 
   1  -1   1     1604.60     1565.29     16.82 o 
   2  -1   1     3153.29     3117.45     33.17 o 
   3  -1   1      102.46      131.43      2.24 o 
   4  -1   1      565.42      620.66     10.40 o 
   5  -1   1        1.27        0.52      0.64 o 
   6  -1   1       33.48       34.65      2.40 o 
   7  -1   1        0.61        1.04      0.94 o 
   8  -1   1        0.03        0.87      1.16 o 
   9  -1   1        0.82        1.00      1.17 o 
  -9   0   1        7.31        5.61      1.56 o 
  -8   0   1        0.21        0.37      0.89 o 
  -7   0   1       15.74       17.88      1.87 o 
  -6   0   1        3.41        6.35      1.15 o 
  -5   0   1       11.27       20.07      0.68 o 
  -4   0   1     1022.24     1027.83     14.64 o 
  -3   0   1      731.44      716.38      6.62 o 
  -2   0   1      200.95      185.15      3.74 o 
  -1   0   1      132.42      125.36      2.39 o 
   1   0   1     1078.88     1090.61     11.76 o 
   2   0   1        4.61        4.31      0.26 o 
   3   0   1      762.01      749.49      8.31 o 
   4   0   1      228.61      251.30      4.29 o 
   5   0   1        1.77        1.40      0.32 o 
   6   0   1       10.05       10.30      0.69 o 
   7   0   1        0.11       -0.54      0.80 o 
   8   0   1       27.38       25.78      2.54 o 
   9   0   1        0.30       -0.51      0.99 o 
  -9   1   1        5.59        7.19      1.76 o 
  -8   1   1        2.28        4.70      1.35 o 
  -7   1   1        8.54        6.90      1.39 o 
  -6   1   1      278.07      269.35      7.05 o 
  -5   1   1       15.75       14.42      1.23 o 
  -4   1   1      358.25      373.72      8.01 o 
  -3   1   1       37.57       40.38      1.80 o 
  -2   1   1      267.51      261.58      2.86 o 
  -1   1   1    13985.53    15116.46    227.28 o 
   1   1   1      121.16      125.19      2.44 o 
   2   1   1     1042.21     1169.53     18.59 o 
   3   1   1     2958.82     3168.65     49.17 o 
   4   1   1      411.29      462.59      9.02 o 
   5   1   1        2.78        6.40      1.01 o 
   6   1   1      161.50      158.86      2.76 o 
   7   1   1       98.24       83.74      1.98 o 
   8   1   1        6.79        6.54      1.51 o 
   9   1   1        4.50        4.97      1.86 o 
  -8   2   1        0.48        1.37      1.15 o 
  -7   2   1        7.19        2.85      1.04 o 
  -6   2   1       59.65       54.59      2.91 o 
  -5   2   1      297.19      294.99      5.18 o 
  -4   2   1       98.87      106.71      2.53 o 
  -3   2   1      158.73      193.37      4.00 o 
  -2   2   1       51.14       53.55      1.01 o 
  -1   2   1      330.10      299.80      2.90 o 
   0   2   1       55.99       63.07      0.78 o 
   1   2   1     1230.05     1358.75     20.04 o 
   2   2   1     8506.53     8525.48    412.95 o 
   3   2   1        8.05       11.27      0.83 o 
   4   2   1        2.33       10.23      0.97 o 
   5   2   1       45.98       38.71      1.95 o 
   6   2   1        0.03        0.64      0.69 o 
   7   2   1      192.80      184.31      3.18 o 
   8   2   1        2.25        2.42      1.12 o 
   9   2   1       22.29       23.65      1.81 o 
  -8   3   1       11.04       11.54      1.92 o 
  -7   3   1        2.68        2.31      1.08 o 
  -6   3   1       31.75       31.93      2.33 o 
  -5   3   1       36.59       38.61      2.34 o 
  -4   3   1        0.42        0.57      0.31 o 
  -3   3   1      299.61      302.19      3.68 o 
  -2   3   1      223.43      182.03      2.37 o 
  -1   3   1     2217.20     2179.99     20.64 o 
   0   3   1      208.21      194.51      2.04 o 
   1   3   1        6.03        7.88      1.48 o 
   2   3   1      305.25      361.48      4.20 o 
   3   3   1       78.98       84.77      1.45 o 
   4   3   1      310.85      310.32      6.18 o 
   5   3   1      208.61      211.87      5.04 o 
   6   3   1        0.16        0.43      0.58 o 
   7   3   1      135.08      130.91      4.38 o 
   8   3   1       54.58       56.24      3.10 o 
   9   3   1        7.68        9.31      1.79 o 
  -8   4   1        0.00        1.24      1.20 o 
  -7   4   1        1.39       -0.15      0.77 o 
  -6   4   1       25.82       25.76      2.25 o 
  -5   4   1      286.63      275.69      6.26 o 
  -4   4   1       90.78       85.25      2.13 o 
  -3   4   1       47.66       47.36      1.21 o 
  -2   4   1      428.76      402.90      5.35 o 
  -1   4   1       68.74       63.60      0.96 o 
   0   4   1       26.43       22.34      0.53 o 
   1   4   1      322.30      327.27      3.89 o 
   2   4   1      129.75      138.19      2.88 o 
   3   4   1      128.91      127.22      1.90 o 
   4   4   1      827.29      832.48      9.53 o 
   5   4   1       29.85       25.17      0.90 o 
   6   4   1       47.64       41.51      1.33 o 
   7   4   1        3.17        2.09      0.76 o 
  -7   5   1        2.30        3.15      1.17 o 
  -6   5   1       10.19        7.72      1.31 o 
  -5   5   1       99.32       99.33      3.18 o 
  -4   5   1        0.01       -0.06      0.60 o 
  -3   5   1        7.04        6.20      0.64 o 
  -2   5   1       93.59       85.10      1.89 o 
  -1   5   1       52.56       63.87      1.04 o 
   0   5   1       42.16       44.72      0.86 o 
   1   5   1       61.98       45.54      0.82 o 
   2   5   1     3233.48     3405.49     50.11 o 
   3   5   1      140.90      110.68      2.65 o 
   4   5   1      314.95      314.69      4.06 o 
   5   5   1       33.81       27.73      0.95 o 
   6   5   1       25.25       24.92      1.36 o 
   7   5   1      425.60      448.24      8.57 o 
   8   5   1       16.82       14.23      1.26 o 
   9   5   1        2.62        3.32      0.96 o 
  -7   6   1       10.39       13.24      2.02 o 
  -6   6   1        0.00        1.05      0.64 o 
  -5   6   1        2.12        2.94      0.64 o 
  -4   6   1      140.48      134.26      2.98 o 
  -3   6   1      591.14      545.19      7.46 o 
  -2   6   1      129.15      127.78      2.55 o 
  -1   6   1        7.22        9.60      0.43 o 
   0   6   1      117.92      105.99      1.56 o 
   1   6   1     2866.13     2996.42     26.10 o 
   2   6   1      315.85      365.51      6.79 o 
   3   6   1       31.09       33.74      1.44 o 
   4   6   1        9.38       12.40      0.91 o 
   5   6   1      363.65      350.44      6.71 o 
   6   6   1       47.41       45.97      1.92 o 
   7   6   1       46.89       45.70      2.11 o 
   8   6   1       48.47       51.72      2.40 o 
   9   6   1        6.61        6.48      1.22 o 
  -6   7   1        0.39        0.41      0.61 o 
  -5   7   1        9.33        8.30      0.98 o 
  -4   7   1        3.36        5.73      0.78 o 
  -3   7   1      199.21      189.78      3.65 o 
  -2   7   1       10.47       11.84      0.89 o 
  -1   7   1        0.22        0.51      0.33 o 
   0   7   1      170.84      178.98      2.34 o 
   1   7   1       76.10       67.01      1.20 o 
   2   7   1      163.22      173.30      4.13 o 
   3   7   1       30.19       32.97      1.58 o 
   4   7   1      200.52      195.59      4.45 o 
   5   7   1      211.99      197.79      4.55 o 
   6   7   1        4.77        3.66      0.77 o 
   7   7   1        2.25        3.60      0.79 o 
   8   7   1        0.24        0.39      0.69 o 
  -5   8   1        0.74        0.83      0.62 o 
  -4   8   1        0.07        0.90      0.52 o 
  -3   8   1       71.34       71.91      2.18 o 
  -2   8   1       77.72       66.40      3.54 o 
  -1   8   1        9.85       11.52      1.08 o 
   0   8   1      135.08      134.76      3.79 o 
   1   8   1      169.38      159.39      3.52 o 
   2   8   1       76.09       77.06      1.91 o 
   3   8   1      172.24      176.36      4.40 o 
   4   8   1      210.13      187.79      4.57 o 
   5   8   1       15.53       14.44      1.21 o 
   6   8   1        8.95        6.81      0.91 o 
   7   8   1       18.47       20.09      1.47 o 
   8   8   1       65.60       59.88      2.68 o 
  -4   9   1        6.99        5.12      1.76 o 
  -3   9   1       28.24       19.90      1.29 o 
  -2   9   1       62.60       70.52      2.13 o 
  -1   9   1      105.41      115.93      3.76 o 
   0   9   1        0.51        0.37      0.52 o 
   1   9   1        2.53        2.10      0.67 o 
   2   9   1      154.37      143.87      2.91 o 
   3   9   1      105.04      101.09      3.29 o 
   4   9   1      163.24      149.36      4.16 o 
   5   9   1       73.17       61.59      2.49 o 
   6   9   1        3.96        3.12      0.84 o 
   7   9   1        5.99        7.56      1.13 o 
   8   9   1       73.93       71.27      2.95 o 
  -3  10   1        0.00        0.61      0.69 o 
  -2  10   1       10.00       11.70      1.41 o 
  -1  10   1        1.31        2.36      0.84 o 
   0  10   1        0.77        3.27      0.88 o 
   1  10   1      127.93      123.51      3.96 o 
   2  10   1       24.23       26.76      1.25 o 
   3  10   1       90.95       81.92      2.23 o 
   4  10   1       50.06       40.62      2.15 o 
   5  10   1        2.22        1.98      0.81 o 
   6  10   1        3.67        5.54      1.06 o 
   7  10   1        8.74        7.56      1.21 o 
   8  10   1        4.10        2.92      1.02 o 
  -2  11   1        1.43        1.69      0.86 o 
  -1  11   1        0.14       -0.15      0.70 o 
   0  11   1        9.15       10.51      1.41 o 
   1  11   1       24.36       26.00      1.91 o 
   2  11   1       13.82       16.52      1.58 o 
   3  11   1       36.06       40.60      1.89 o 
   4  11   1        7.66        7.53      0.90 o 
   5  11   1       53.19       49.38      2.51 o 
   6  11   1       15.11       15.75      1.64 o 
   7  11   1        4.29        4.56      1.21 o 
  -1  12   1        4.64        5.46      1.24 o 
   0  12   1       40.41       45.17      2.61 o 
   1  12   1        0.13        0.17      0.72 o 
   2  12   1       42.60       48.82      2.69 o 
   3  12   1       11.10        8.74      1.33 o 
   4  12   1       21.55       23.39      1.42 o 
   5  12   1       24.31       21.47      1.40 o 
   6  12   1        2.47        2.10      0.97 o 
   7  12   1       47.52       46.73      2.03 o 
   1  13   1        1.72        2.84      1.07 o 
   2  13   1        8.59       11.71      1.61 o 
   3  13   1        2.34        4.07      1.10 o 
   4  13   1       22.10       23.81      2.06 o 
   5  13   1       16.46       16.61      2.05 o 
  -5 -12   2       22.03       21.53      2.07 o 
  -4 -12   2        9.36        9.96      1.51 o 
  -3 -12   2        0.32        1.19      0.87 o 
  -2 -12   2        5.37        6.34      1.29 o 
  -1 -12   2        0.76        1.30      0.90 o 
   0 -12   2        3.05        3.21      1.13 o 
  -7 -11   2        5.34        4.31      1.26 o 
  -6 -11   2       69.44       66.56      3.17 o 
  -5 -11   2       13.70       15.36      1.69 o 
  -4 -11   2        0.05       -0.91      0.61 o 
  -3 -11   2        0.83        1.63      0.85 o 
  -2 -11   2        1.87        0.86      0.83 o 
  -1 -11   2        0.18        1.26      0.81 o 
   0 -11   2        7.10        9.96      1.51 o 
   1 -11   2        0.98        1.53      1.03 o 
  -8 -10   2        0.10        0.54      0.93 o 
  -7 -10   2        6.73        7.72      1.29 o 
  -6 -10   2       70.05       64.05      2.97 o 
  -5 -10   2      134.88      134.91      4.38 o 
  -4 -10   2      111.54      105.97      3.84 o 
  -3 -10   2      100.51       93.97      3.54 o 
  -2 -10   2       27.61       25.76      1.90 o 
  -1 -10   2      213.93      197.69      5.51 o 
   0 -10   2       88.03       89.38      3.55 o 
   1 -10   2       10.35        8.96      1.39 o 
   2 -10   2       12.05       12.52      1.58 o 
   3 -10   2       10.72       12.56      1.67 o 
  -8  -9   2        0.88        0.82      0.87 o 
  -7  -9   2       36.32       36.61      2.20 o 
  -6  -9   2       36.71       32.48      2.00 o 
  -5  -9   2        1.93        2.37      0.87 o 
  -4  -9   2       81.74       73.46      2.99 o 
  -3  -9   2        1.52        0.27      0.76 o 
  -2  -9   2       91.99       87.53      3.28 o 
  -1  -9   2       73.09       78.85      3.12 o 
   0  -9   2       61.07       61.26      2.81 o 
   1  -9   2       18.92       28.18      1.97 o 
   2  -9   2        0.03       -0.23      0.65 o 
   3  -9   2        1.06        0.57      0.79 o 
   4  -9   2       18.47       15.73      1.32 o 
  -9  -8   2        0.70        2.39      1.03 o 
  -8  -8   2       31.52       28.92      2.03 o 
  -7  -8   2       49.85       52.22      2.55 o 
  -6  -8   2       13.58       11.80      1.27 o 
  -5  -8   2        7.57        4.53      0.89 o 
  -4  -8   2      204.08      193.10      4.95 o 
  -3  -8   2        4.65        6.09      1.00 o 
  -2  -8   2       50.22       45.18      2.18 o 
  -1  -8   2      102.57      109.86      3.58 o 
   0  -8   2        6.14        3.33      0.94 o 
   1  -8   2       37.69       34.38      1.41 o 
   2  -8   2        0.00       -0.31      0.45 o 
   3  -8   2      112.85      116.75      2.98 o 
   4  -8   2        8.63        7.35      0.97 o 
   5  -8   2        5.19        5.82      0.83 o 
  -9  -7   2        0.94        1.05      0.90 o 
  -8  -7   2       28.18       29.19      1.99 o 
  -7  -7   2        8.50        7.29      1.11 o 
  -6  -7   2        0.80        1.54      0.64 o 
  -5  -7   2      129.88      117.45      3.55 o 
  -4  -7   2       52.14       47.06      2.05 o 
  -3  -7   2      183.47      182.86      4.53 o 
  -2  -7   2        2.95        2.40      0.75 o 
  -1  -7   2       19.01       21.01      1.45 o 
   0  -7   2       66.04       74.89      1.84 o 
   1  -7   2       10.65       11.37      1.24 o 
   2  -7   2       44.84       49.14      1.67 o 
   3  -7   2        0.89        0.39      0.47 o 
   4  -7   2        1.35        1.06      0.57 o 
   5  -7   2        4.79        6.34      0.93 o 
   6  -7   2        1.95        1.77      1.10 o 
  -9  -6   2        0.23       -1.21      0.81 o 
  -8  -6   2        7.02       10.76      1.35 o 
  -7  -6   2        1.46        1.78      0.80 o 
  -6  -6   2      435.69      423.79      8.40 o 
  -5  -6   2      230.45      225.80      5.16 o 
  -4  -6   2       78.38       76.31      2.54 o 
  -3  -6   2      154.06      143.90      3.67 o 
  -2  -6   2      234.41      206.70      4.68 o 
  -1  -6   2      941.58      912.02     10.58 o 
   0  -6   2       63.17       63.77      2.58 o 
   1  -6   2       12.68       14.22      0.86 o 
   2  -6   2       15.07       18.83      1.02 o 
   3  -6   2        0.02        0.24      0.38 o 
   4  -6   2        0.13        0.17      0.44 o 
   5  -6   2        2.30        3.85      1.35 o 
   6  -6   2       10.49       13.62      1.25 o 
  -9  -5   2      115.93      125.77      4.36 o 
  -8  -5   2        0.02       -0.20      0.71 o 
  -7  -5   2      234.43      236.36      5.70 o 
  -6  -5   2      311.79      318.12      6.69 o 
  -5  -5   2        7.28        9.03      0.96 o 
  -4  -5   2      839.67      835.31     13.82 o 
  -3  -5   2      663.55      687.64     11.59 o 
  -2  -5   2       60.18       65.55      2.12 o 
  -1  -5   2       67.06       62.69      1.34 o 
   0  -5   2      252.00      263.30      3.81 o 
   1  -5   2        0.10        0.22      0.29 o 
   2  -5   2      185.54      183.99      3.24 o 
   3  -5   2      129.80      126.26      2.69 o 
   4  -5   2      175.29      168.41      3.41 o 
   5  -5   2       76.13       74.25      2.29 o 
   6  -5   2        7.42        4.89      0.86 o 
   7  -5   2       10.23       10.80      1.25 o 
  -9  -4   2       63.93       67.30      3.15 o 
  -8  -4   2       24.35       30.88      1.97 o 
  -7  -4   2        0.02       -0.06      0.49 o 
  -6  -4   2       20.15       18.86      0.92 o 
  -5  -4   2      497.87      517.20      6.49 o 
  -4  -4   2      297.67      298.73      3.92 o 
  -3  -4   2      124.54      127.14      2.03 o 
  -2  -4   2      218.40      236.67      5.36 o 
  -1  -4   2      176.47      172.55      2.46 o 
   0  -4   2       95.02      122.42      2.08 o 
   1  -4   2      750.14      794.68      9.43 o 
   2  -4   2      418.98      430.29      5.81 o 
   3  -4   2       41.55       44.92      1.43 o 
   4  -4   2        4.02        5.40      0.66 o 
   5  -4   2      368.64      371.87      5.93 o 
   6  -4   2      128.81      129.27      3.62 o 
   7  -4   2        2.47        1.36      1.07 o 
  -8  -3   2       13.04       14.35      1.68 o 
  -7  -3   2        3.20        2.16      0.78 o 
  -6  -3   2      149.91      142.95      3.95 o 
  -5  -3   2       38.15       45.27      1.79 o 
  -4  -3   2      115.57      113.80      1.97 o 
  -3  -3   2      176.87      188.84      2.59 o 
  -2  -3   2      390.70      350.22      4.16 o 
  -1  -3   2      260.23      251.72      3.18 o 
   0  -3   2        3.06        2.00      0.37 o 
   1  -3   2      966.28      900.80     10.33 o 
   2  -3   2      492.25      509.64      6.46 o 
   3  -3   2        0.08        0.13      0.28 o 
   4  -3   2       16.42       15.77      0.93 o 
   5  -3   2      305.82      300.68      5.71 o 
   6  -3   2        2.85        2.94      1.24 o 
   7  -3   2       41.94       38.92      3.09 o 
   8  -3   2        0.21        0.53      1.26 o 
  -9  -2   2        0.11        0.67      1.00 o 
  -8  -2   2        8.90        9.01      1.49 o 
  -7  -2   2       29.97       28.45      2.03 o 
  -6  -2   2      148.79      144.09      4.21 o 
  -5  -2   2       38.30       30.31      1.55 o 
  -4  -2   2      594.80      605.36     10.55 o 
  -3  -2   2       32.75       45.28      1.39 o 
  -2  -2   2     1041.12     1065.13     11.58 o 
  -1  -2   2      115.38      114.28      1.60 o 
   0  -2   2      584.68      582.09      6.61 o 
   1  -2   2      172.45      177.13      2.51 o 
   2  -2   2      682.35      715.01      8.41 o 
   3  -2   2       83.76       84.53      1.80 o 
   4  -2   2      526.90      540.56      7.17 o 
   5  -2   2       14.73       14.10      0.94 o 
   6  -2   2       24.22       25.20      2.25 o 
   7  -2   2      277.15      289.82      8.51 o 
   8  -2   2       14.12       13.72      2.21 o 
  -9  -1   2        1.51        1.18      1.15 o 
  -8  -1   2       14.72       18.26      1.99 o 
  -7  -1   2      104.98      102.84      3.97 o 
  -6  -1   2        0.56        1.17      0.61 o 
  -5  -1   2        0.36       -0.02      0.36 o 
  -4  -1   2      987.36     1163.00     19.22 o 
  -3  -1   2     1093.82     1081.50     17.47 o 
  -2  -1   2       14.81       14.11      0.65 o 
  -1  -1   2       37.83       29.21      0.64 o 
   0  -1   2       50.90       45.54      0.80 o 
   1  -1   2     8036.10     7739.28    173.69 o 
   2  -1   2      581.50      633.82      5.86 o 
   3  -1   2       40.15       51.44      0.86 o 
   4  -1   2      231.51      233.10      3.65 o 
   5  -1   2        1.97        2.90      0.84 o 
   6  -1   2       40.13       38.79      2.54 o 
   7  -1   2       33.54       31.54      2.55 o 
   8  -1   2        1.27        1.42      1.27 o 
   9  -1   2        1.82        0.38      1.39 o 
  -9   0   2       12.07       14.76      2.12 o 
  -8   0   2        1.64        1.67      1.09 o 
  -7   0   2        5.65        7.52      1.36 o 
  -6   0   2       50.06       46.11      2.47 o 
  -5   0   2      122.76      112.22      3.61 o 
  -4   0   2      311.22      304.73      3.78 o 
  -3   0   2      125.91      121.36      2.00 o 
  -2   0   2      814.53      820.99     13.32 o 
  -1   0   2     1052.01     1026.41     16.00 o 
   0   0   2     1516.87     1530.89     22.08 o 
   1   0   2     1521.72     1513.03     14.04 o 
   2   0   2      795.98      813.06      6.46 o 
   3   0   2     2837.92     2751.44     20.17 o 
   4   0   2        4.76        5.78      0.72 o 
   5   0   2       60.73       67.40      1.25 o 
   6   0   2        2.74        2.95      0.47 o 
   7   0   2       54.04       54.60      3.11 o 
   8   0   2        7.20        5.91      1.49 o 
   9   0   2        3.50        2.71      1.53 o 
  -9   1   2        4.65        6.67      1.66 o 
  -8   1   2        0.86        2.37      1.20 o 
  -7   1   2        7.27        5.07      1.27 o 
  -6   1   2        4.88        2.71      0.98 o 
  -5   1   2       12.82       17.05      1.48 o 
  -4   1   2      411.39      412.06      8.36 o 
  -3   1   2      365.74      360.34      7.08 o 
  -2   1   2       37.57       43.02      1.48 o 
  -1   1   2       10.62        7.58      0.53 o 
   0   1   2     1023.79      973.72     10.53 o 
   1   1   2        8.75        7.49      0.32 o 
   2   1   2     2223.51     2323.26     25.00 o 
   3   1   2       61.20       44.25      1.11 o 
   4   1   2      113.57       96.48      3.09 o 
   5   1   2       40.86       42.74      2.22 o 
   6   1   2       48.80       47.27      1.39 o 
   7   1   2       60.20       62.86      3.29 o 
   8   1   2        0.00        0.58      0.45 o 
   9   1   2        6.89        6.54      1.74 o 
  -8   2   2       32.00       34.41      2.77 o 
  -7   2   2       39.82       36.45      2.60 o 
  -6   2   2       93.83       89.40      3.73 o 
  -5   2   2       10.59       10.03      1.28 o 
  -4   2   2       63.65       56.53      2.39 o 
  -3   2   2     1541.06     1661.71     18.48 o 
  -2   2   2     1290.44     1354.05     23.69 o 
  -1   2   2        5.67        3.70      0.18 o 
   0   2   2      590.09      561.83      5.07 o 
   1   2   2     3675.56     3434.88     52.16 o 
   2   2   2    11293.77    11910.79    360.87 o 
   3   2   2     2736.74     2851.71     44.15 o 
   4   2   2      126.09      134.12      3.60 o 
   5   2   2       68.14       65.26      2.63 o 
   6   2   2      148.42      146.33      4.62 o 
   7   2   2       38.78       42.06      2.53 o 
   8   2   2        0.02        0.49      0.45 o 
   9   2   2       29.78       26.25      2.63 o 
  -8   3   2        5.71        2.53      1.26 o 
  -7   3   2       49.81       50.49      3.08 o 
  -6   3   2       32.63       26.08      2.24 o 
  -5   3   2      140.97      141.78      4.60 o 
  -4   3   2       55.67       56.89      1.63 o 
  -3   3   2        2.46        0.99      0.34 o 
  -2   3   2      169.57      138.71      3.38 o 
  -1   3   2     1177.21     1161.91     10.33 o 
   0   3   2     1082.12     1061.05      9.39 o 
   1   3   2     3482.69     3521.93     56.77 o 
   2   3   2     2680.17     2698.76     23.32 o 
   3   3   2        1.20        1.86      0.24 o 
   4   3   2      170.05      186.79      4.30 o 
   5   3   2      369.34      395.24      8.14 o 
   6   3   2       78.40       70.37      2.92 o 
   7   3   2        7.82       10.91      1.38 o 
   8   3   2       15.66       13.48      1.74 o 
   9   3   2        1.86        1.98      1.27 o 
  -8   4   2        0.02        0.64      0.95 o 
  -7   4   2        7.39        5.48      1.37 o 
  -6   4   2       39.59       49.09      2.94 o 
  -5   4   2        1.92        1.71      0.60 o 
  -4   4   2       43.93       36.24      1.35 o 
  -3   4   2      101.89      114.83      2.34 o 
  -2   4   2      449.71      477.31      6.11 o 
  -1   4   2       21.77       24.28      0.56 o 
   0   4   2       40.84       41.05      0.73 o 
   1   4   2        8.98        6.81      0.29 o 
   2   4   2       30.02       33.71      0.66 o 
   3   4   2       78.67       74.80      1.33 o 
   4   4   2      357.54      358.60      4.59 o 
   5   4   2        0.08        2.03      0.99 o 
   6   4   2      347.65      332.44      4.80 o 
   7   4   2        5.86        4.52      1.00 o 
   8   4   2        1.65        1.71      0.96 o 
  -7   5   2        0.49        2.02      1.04 o 
  -6   5   2        7.62        6.04      1.32 o 
  -5   5   2       19.65       23.81      2.32 o 
  -4   5   2       33.53       24.94      1.24 o 
  -3   5   2        0.31        1.27      0.38 o 
  -2   5   2       44.59       40.32      0.80 o 
  -1   5   2      257.82      290.37      3.12 o 
   0   5   2      175.37      174.09      2.07 o 
   1   5   2       39.63       37.99      0.74 o 
   2   5   2      700.65      714.09      6.70 o 
   3   5   2     1797.18     1918.82     20.56 o 
   4   5   2      187.16      176.53      2.63 o 
   5   5   2      611.31      573.12      7.06 o 
   6   5   2        2.27        3.71      0.65 o 
   7   5   2      120.09      127.33      3.47 o 
   8   5   2        3.31        4.51      0.81 o 
  -7   6   2        1.46        1.19      0.90 o 
  -6   6   2       14.59       17.13      1.34 o 
  -5   6   2       13.44        9.79      1.55 o 
  -4   6   2       34.37       35.49      1.52 o 
  -3   6   2      472.29      457.16      6.51 o 
  -2   6   2       44.07       40.48      1.59 o 
  -1   6   2      144.21      161.26      2.07 o 
   0   6   2       66.41       60.27      1.08 o 
   1   6   2        0.75        0.23      0.20 o 
   2   6   2       57.01       59.41      1.00 o 
   3   6   2      206.92      218.97      2.92 o 
   4   6   2        3.71        2.10      0.49 o 
   5   6   2       31.47       35.59      1.55 o 
   6   6   2      862.70      849.82     14.05 o 
   7   6   2       84.72       85.17      2.79 o 
   8   6   2       51.27       52.15      2.33 o 
  -6   7   2        6.37        7.13      0.99 o 
  -5   7   2        0.51        0.30      0.50 o 
  -4   7   2       11.93       11.51      1.05 o 
  -3   7   2        0.63        1.08      0.54 o 
  -2   7   2       19.68       19.71      1.09 o 
  -1   7   2        0.39        1.26      0.38 o 
   0   7   2        0.15        1.34      0.45 o 
   1   7   2       42.65       53.27      1.05 o 
   2   7   2       44.80       43.13      1.30 o 
   3   7   2        2.58        5.63      0.58 o 
   4   7   2       31.20       31.38      1.47 o 
   5   7   2        1.52        1.92      0.56 o 
   6   7   2       32.60       28.79      1.57 o 
   7   7   2       47.85       50.04      2.14 o 
  -5   8   2        0.12        0.19      0.52 o 
  -4   8   2        0.01        0.21      0.50 o 
  -3   8   2       64.26       66.80      2.07 o 
  -2   8   2       33.84       36.84      1.46 o 
  -1   8   2      720.11      700.14     11.87 o 
   0   8   2        5.49        9.10      0.57 o 
   1   8   2      536.34      536.90      6.93 o 
   2   8   2        2.62        1.48      0.78 o 
   3   8   2      391.45      404.77      7.55 o 
   4   8   2      142.20      142.76      3.74 o 
   5   8   2       13.38       10.66      1.06 o 
   6   8   2       34.75       31.81      1.66 o 
   7   8   2      156.58      152.00      4.15 o 
  -4   9   2       19.22       15.93      1.24 o 
  -3   9   2       25.40       19.89      1.99 o 
  -2   9   2        8.63        6.80      1.34 o 
  -1   9   2       64.98       65.95      2.71 o 
   0   9   2      459.85      465.94      9.19 o 
   1   9   2        3.54        4.94      0.99 o 
   2   9   2       83.96       75.34      1.97 o 
   3   9   2        5.51        8.27      0.74 o 
   4   9   2       73.66       82.03      2.16 o 
   5   9   2       35.75       35.93      1.88 o 
   6   9   2      135.35      129.10      3.79 o 
   7   9   2        6.15        4.53      0.90 o 
  -4  10   2        4.78        2.17      0.74 o 
  -3  10   2        1.50        1.23      0.78 o 
  -2  10   2        0.02       -0.60      0.57 o 
  -1  10   2        0.00        0.52      0.64 o 
   0  10   2       28.82       31.51      1.95 o 
   1  10   2      302.32      303.50      6.92 o 
   2  10   2       97.16       92.71      3.98 o 
   3  10   2       63.81       58.43      1.85 o 
   4  10   2        6.33        3.38      0.65 o 
   5  10   2      233.83      238.31      7.18 o 
   6  10   2        2.41        3.41      0.80 o 
   7  10   2       29.95       27.09      1.86 o 
  -2  11   2        2.03        3.65      1.05 o 
  -1  11   2       17.39       24.52      1.87 o 
   0  11   2        1.69        2.18      0.86 o 
   1  11   2        5.25        6.67      1.12 o 
   2  11   2        7.05        6.90      1.14 o 
   3  11   2        3.00        4.72      0.72 o 
   4  11   2       44.20       42.92      1.69 o 
   5  11   2       82.01       71.78      2.23 o 
   6  11   2       33.18       33.55      1.60 o 
   7  11   2        6.83        5.69      1.31 o 
   8  11   2       51.59       65.52      3.67 o 
  -1  12   2        6.22        8.42      1.42 o 
   0  12   2       18.68       17.80      1.76 o 
   1  12   2        5.47        4.82      1.11 o 
   2  12   2        2.50        4.11      1.04 o 
   3  12   2       64.93       62.94      3.88 o 
   4  12   2       31.29       34.12      2.00 o 
   5  12   2        0.02        0.04      0.53 o 
   6  12   2        4.93        5.13      1.89 o 
   7  12   2        7.91        8.29      1.68 o 
   1  13   2        0.79        1.05      0.85 o 
   2  13   2       10.56        7.76      1.37 o 
   3  13   2        0.43        1.05      0.96 o 
   4  13   2       20.21       23.16      1.46 o 
   5  13   2        7.10        8.41      1.77 o 
  -5 -12   3        0.59        1.80      1.01 o 
  -4 -12   3        0.01        1.65      0.99 o 
  -3 -12   3        0.59        0.30      0.80 o 
  -2 -12   3        8.02        8.27      1.48 o 
  -1 -12   3        4.47        6.74      1.45 o 
  -6 -11   3       23.75       23.60      2.07 o 
  -5 -11   3        0.18        0.37      0.73 o 
  -4 -11   3       14.77       13.01      1.62 o 
  -3 -11   3       64.79       65.57      3.16 o 
  -2 -11   3        8.21        6.62      1.28 o 
  -1 -11   3       10.26       12.37      1.61 o 
   0 -11   3       11.25       10.18      1.53 o 
   1 -11   3        4.58        4.71      1.32 o 
  -7 -10   3       24.38       24.63      2.02 o 
  -6 -10   3       49.83       48.41      2.65 o 
  -5 -10   3       48.77       40.33      2.34 o 
  -4 -10   3        0.12        0.59      0.73 o 
  -3 -10   3       98.10       97.07      3.66 o 
  -2 -10   3        2.05        1.66      0.79 o 
  -1 -10   3        3.29        2.37      0.94 o 
   0 -10   3       30.71       27.51      2.10 o 
   1 -10   3       11.95       12.64      1.58 o 
   2 -10   3        0.80        1.34      0.93 o 
  -8  -9   3        0.36       -0.30      0.77 o 
  -7  -9   3        0.26        1.17      0.81 o 
  -6  -9   3        1.22        1.44      0.77 o 
  -5  -9   3       60.03       50.35      2.55 o 
  -4  -9   3     1060.95     1005.30     17.58 o 
  -3  -9   3        1.66        2.67      0.96 o 
  -2  -9   3       63.89       68.84      2.94 o 
  -1  -9   3        0.73        1.37      0.90 o 
   0  -9   3        1.97        4.12      1.04 o 
   1  -9   3       72.51       72.08      3.11 o 
   2  -9   3        3.00        3.93      1.04 o 
   3  -9   3        0.54        0.03      0.76 o 
   4  -9   3        1.25        2.09      1.01 o 
  -8  -8   3        1.42        2.39      0.95 o 
  -7  -8   3       13.84       18.05      1.68 o 
  -6  -8   3        2.28        3.73      0.90 o 
  -5  -8   3      392.85      374.31      7.92 o 
  -4  -8   3      148.92      145.20      4.23 o 
  -3  -8   3      210.27      197.12      5.09 o 
  -2  -8   3        0.78        0.42      0.77 o 
   0  -8   3      189.98      188.98      5.02 o 
   1  -8   3      117.16      111.57      3.77 o 
   2  -8   3       29.37       28.48      2.42 o 
   3  -8   3       24.63       27.41      1.49 o 
   4  -8   3        1.93        0.69      0.64 o 
   5  -8   3        2.42        3.18      0.84 o 
  -9  -7   3       31.11       38.75      2.53 o 
  -8  -7   3       15.82       17.86      1.71 o 
  -7  -7   3       28.61       28.26      1.89 o 
  -6  -7   3        9.23        8.70      1.16 o 
  -5  -7   3        8.49        9.56      1.14 o 
  -4  -7   3      133.56      109.32      3.31 o 
  -3  -7   3      151.17      148.03      4.05 o 
  -2  -7   3        1.66        1.43      0.69 o 
  -1  -7   3      214.24      222.14      5.34 o 
   0  -7   3       26.10       27.64      1.42 o 
   1  -7   3       15.77       17.04      2.29 o 
   2  -7   3       24.06       21.93      2.45 o 
   3  -7   3        3.41        4.91      0.72 o 
   4  -7   3        0.08        0.19      0.51 o 
   5  -7   3        1.08        2.74      0.96 o 
  -9  -6   3        1.86        0.37      0.92 o 
  -8  -6   3        6.79        3.36      1.03 o 
  -7  -6   3        6.46        7.36      1.10 o 
  -6  -6   3      230.99      226.52      5.48 o 
  -5  -6   3      146.38      138.55      3.84 o 
  -4  -6   3      174.47      179.38      4.42 o 
  -3  -6   3      224.42      211.66      4.84 o 
  -2  -6   3      571.32      564.51     10.16 o 
  -1  -6   3      255.64      247.12      3.68 o 
   0  -6   3        7.51        7.61      0.65 o 
   1  -6   3        2.81        1.27      0.44 o 
   2  -6   3        8.82        8.64      0.77 o 
   3  -6   3        2.25        4.08      0.66 o 
   4  -6   3       12.61       15.74      1.12 o 
   5  -6   3        7.63        6.84      0.91 o 
   6  -6   3       10.78       10.64      1.16 o 
  -9  -5   3        0.19       -1.16      0.84 o 
  -8  -5   3       15.55       17.55      1.65 o 
  -7  -5   3      227.05      224.75      5.63 o 
  -6  -5   3        6.04        6.03      0.98 o 
  -5  -5   3        1.15        4.92      0.79 o 
  -4  -5   3       10.12       13.85      1.04 o 
  -3  -5   3      305.74      297.71      3.86 o 
  -2  -5   3       46.62       50.04      1.10 o 
  -1  -5   3       36.69       45.03      1.16 o 
   0  -5   3       26.26       26.14      0.98 o 
   1  -5   3       31.68       40.20      1.37 o 
   2  -5   3      152.65      147.19      2.86 o 
   3  -5   3        0.32        0.94      0.42 o 
   4  -5   3        0.14        7.07      1.31 o 
   5  -5   3       13.94       14.56      1.09 o 
   6  -5   3       14.07       13.82      1.19 o 
   7  -5   3        0.40        0.09      0.64 o 
  -9  -4   3      130.17      143.71      4.77 o 
  -8  -4   3        2.46        2.88      0.90 o 
  -7  -4   3        2.76        3.01      0.83 o 
  -6  -4   3        5.71        6.86      0.62 o 
  -5  -4   3        4.82        3.74      0.44 o 
  -4  -4   3      334.70      349.52      4.51 o 
  -3  -4   3       36.35       43.22      0.96 o 
  -2  -4   3      167.03      133.40      2.03 o 
  -1  -4   3        2.94        2.37      0.64 o 
   0  -4   3      500.63      508.46      6.31 o 
   1  -4   3       85.32      103.91      2.05 o 
   2  -4   3       14.17       15.77      0.84 o 
   3  -4   3      462.85      468.65      6.86 o 
   4  -4   3        7.51        5.68      0.67 o 
   5  -4   3        0.46        0.96      0.76 o 
   6  -4   3       24.05       22.89      1.39 o 
   7  -4   3        2.63        2.36      1.23 o 
  -7  -3   3       31.99       34.30      1.99 o 
  -6  -3   3       25.90       24.60      1.48 o 
  -5  -3   3       18.52       18.96      0.82 o 
  -4  -3   3        0.07        1.07      0.26 o 
  -3  -3   3      142.31      115.68      1.85 o 
  -2  -3   3      128.98      127.30      2.54 o 
  -1  -3   3      545.75      531.23      6.21 o 
   0  -3   3        6.11       10.85      0.67 o 
   1  -3   3      535.73      476.18      5.94 o 
   2  -3   3      568.82      574.12      7.21 o 
   3  -3   3       38.83       39.59      1.28 o 
   4  -3   3       76.81       77.51      1.99 o 
   5  -3   3      324.03      321.87      5.23 o 
   6  -3   3       13.59       10.77      1.04 o 
   7  -3   3       45.83       42.90      3.20 o 
   8  -3   3        2.07        2.92      1.51 o 
  -9  -2   3        0.37        0.59      0.97 o 
  -8  -2   3       47.02       46.68      2.74 o 
  -7  -2   3      434.84      448.68      9.61 o 
  -6  -2   3       16.40       10.88      1.15 o 
  -5  -2   3       12.36       11.00      1.00 o 
  -4  -2   3       13.86       10.22      0.80 o 
  -3  -2   3     1681.86     1732.93     26.91 o 
  -2  -2   3       43.22       55.98      1.06 o 
  -1  -2   3      270.57      271.82      3.38 o 
   0  -2   3      995.09      997.37     11.04 o 
   1  -2   3     1146.99     1106.76     12.34 o 
   2  -2   3      632.04      666.42      7.97 o 
   3  -2   3      398.42      426.18      5.67 o 
   4  -2   3      596.03      567.64      7.47 o 
   5  -2   3       57.11       53.66      2.26 o 
   6  -2   3       16.65       14.91      1.87 o 
   7  -2   3       73.60       72.18      3.93 o 
   8  -2   3        0.98       -0.19      1.04 o 
  -9  -1   3        2.57        0.81      1.07 o 
  -8  -1   3       15.13       15.23      1.85 o 
  -7  -1   3        0.01        0.17      0.81 o 
  -6  -1   3       19.14       15.41      1.44 o 
  -5  -1   3       15.22       14.78      0.56 o 
  -4  -1   3      729.43      801.69     13.76 o 
  -3  -1   3       24.57       21.58      1.03 o 
  -2  -1   3       63.36       60.91      1.60 o 
  -1  -1   3      938.77      949.39     10.68 o 
   0  -1   3    10317.67     9893.00    103.24 o 
   1  -1   3     5792.65     5727.48     69.10 o 
   2  -1   3      131.39      142.45      1.64 o 
   3  -1   3      115.31      120.81      1.53 o 
   4  -1   3       12.46       16.64      0.54 o 
   5  -1   3      112.33      121.64      2.62 o 
   6  -1   3       30.53       30.74      2.31 o 
   7  -1   3        1.72        1.64      1.04 o 
   8  -1   3        3.29        4.61      1.53 o 
  -9   0   3        0.08       -0.90      0.90 o 
  -8   0   3        0.03       -0.28      0.81 o 
  -7   0   3        7.19        4.80      1.16 o 
  -6   0   3        7.54        5.54      1.03 o 
  -5   0   3      222.81      263.04      6.16 o 
  -4   0   3      466.71      510.29      9.59 o 
  -3   0   3        5.51        3.20      0.51 o 
  -2   0   3     1009.66     1030.77     16.49 o 
  -1   0   3     5612.34     5906.33     89.08 o 
   0   0   3    16565.10    14496.60    129.82 o 
   1   0   3     4636.76     4580.60     35.54 o 
   2   0   3      170.48      176.19      1.63 o 
   3   0   3      741.47      730.24      5.77 o 
   4   0   3      349.30      334.78      3.56 o 
   5   0   3        4.77        3.69      0.60 o 
   6   0   3        2.10        1.58      0.44 o 
   7   0   3       13.31       11.44      1.71 o 
   8   0   3        8.68        8.51      1.69 o 
   9   0   3        0.10        0.38      1.27 o 
  -9   1   3        1.12        0.02      1.01 o 
  -8   1   3        9.58        6.23      1.47 o 
  -7   1   3        8.25        4.46      1.16 o 
  -6   1   3       13.28       11.44      1.44 o 
  -5   1   3       11.10        8.91      1.15 o 
  -4   1   3       42.00       40.29      1.91 o 
  -3   1   3       23.46       32.44      1.47 o 
  -2   1   3        3.90        4.50      0.52 o 
  -1   1   3      698.36      660.30     10.78 o 
   0   1   3     1236.18     1190.10     12.89 o 
   1   1   3     2235.72     2284.62     30.32 o 
   2   1   3      810.92      763.92      8.70 o 
   3   1   3      179.59      174.29      2.66 o 
   4   1   3       20.89       24.66      1.00 o 
   5   1   3       26.52       24.23      0.75 o 
   6   1   3       99.11       99.85      1.74 o 
   7   1   3       24.45       21.04      1.07 o 
   8   1   3        5.09        3.18      0.60 o 
   9   1   3        2.53        2.60      1.45 o 
  -8   2   3        2.05        2.23      1.20 o 
  -7   2   3       89.78       83.22      3.84 o 
  -6   2   3        7.10        8.27      1.34 o 
  -5   2   3       81.05       85.19      3.30 o 
  -4   2   3       11.69        5.94      0.89 o 
  -3   2   3      798.08      870.39     15.05 o 
  -1   2   3       36.01       28.29      0.76 o 
   0   2   3      865.94      869.80      7.70 o 
   1   2   3      656.47      641.72     10.99 o 
   2   2   3    17914.32    18317.20    709.67 o 
   3   2   3      375.47      349.85      4.62 o 
   4   2   3        1.25        1.70      0.36 o 
   5   2   3       90.16       89.11      2.58 o 
   6   2   3       73.14       77.36      2.54 o 
   7   2   3      131.49      123.26      2.11 o 
   8   2   3        7.34        9.16      1.01 o 
   9   2   3        4.91        2.78      0.67 o 
  -8   3   3        0.53        1.29      1.10 o 
  -7   3   3        7.65        5.73      1.35 o 
  -6   3   3        7.73        9.17      1.45 o 
  -5   3   3      109.96       94.67      3.63 o 
  -4   3   3       72.71       62.54      2.65 o 
  -3   3   3      188.31      183.85      4.02 o 
  -2   3   3      365.89      401.93      5.17 o 
  -1   3   3       35.30       30.41      0.60 o 
   0   3   3       42.79       44.99      0.72 o 
   1   3   3        5.51        7.49      0.27 o 
   2   3   3       25.06       36.86      1.02 o 
   3   3   3       67.17       80.70      1.19 o 
   4   3   3        1.31        3.87      1.44 o 
   5   3   3        1.21        1.56      0.47 o 
   6   3   3      164.87      155.96      3.37 o 
   7   3   3       19.30       16.82      1.78 o 
   8   3   3       12.96        7.52      1.39 o 
   9   3   3        9.12        9.17      1.12 o 
  -7   4   3        0.77        1.07      0.89 o 
  -6   4   3        5.70        4.92      1.29 o 
  -5   4   3      216.97      200.74      5.83 o 
  -4   4   3      115.69      105.24      3.59 o 
  -3   4   3      226.88      265.12      4.09 o 
  -2   4   3      289.04      304.57      4.26 o 
  -1   4   3      573.01      576.54      6.05 o 
   0   4   3      196.26      160.44      1.85 o 
   1   4   3       87.70       87.83      1.18 o 
   2   4   3      363.08      365.64      4.35 o 
   3   4   3      949.45     1022.22      9.35 o 
   4   4   3     5640.08     6042.05     57.82 o 
   5   4   3        7.52        5.38      0.40 o 
   6   4   3       73.67       70.43      1.47 o 
   7   4   3       15.33       15.81      1.15 o 
   8   4   3      121.09      110.83      2.93 o 
  -7   5   3        0.38        0.77      0.96 o 
  -6   5   3        0.03       -0.07      0.70 o 
  -5   5   3       11.25        5.77      1.44 o 
  -4   5   3       47.83       52.30      1.70 o 
  -3   5   3       27.87       27.09      1.13 o 
  -2   5   3       26.22       17.01      0.82 o 
  -1   5   3        8.43        2.53      0.24 o 
   0   5   3      373.16      375.24      3.82 o 
   1   5   3      416.32      399.50      4.14 o 
   2   5   3      822.43      820.51      7.62 o 
   3   5   3      468.52      584.67      5.69 o 
   4   5   3      230.99      256.59      3.00 o 
   5   5   3      742.71      705.74      7.07 o 
   6   5   3       43.08       41.46      1.29 o 
   7   5   3        6.64        8.16      0.73 o 
   8   5   3       50.69       44.37      2.55 o 
   9   5   3        6.94        4.80      1.30 o 
  -7   6   3        6.35        7.12      1.63 o 
  -6   6   3       27.26       29.92      2.44 o 
  -5   6   3       43.45       36.50      1.61 o 
  -4   6   3        5.50        6.42      0.76 o 
  -3   6   3        2.16        4.36      1.13 o 
  -2   6   3        0.39        0.66      0.46 o 
  -1   6   3      274.37      282.87      3.17 o 
   0   6   3        5.55        5.90      0.37 o 
   1   6   3      279.97      275.59      3.03 o 
   2   6   3       30.35       40.30      0.83 o 
   3   6   3      206.47      193.44      2.36 o 
   4   6   3       49.54       48.91      1.23 o 
   5   6   3       24.56       19.70      0.93 o 
   6   6   3      183.93      176.22      3.99 o 
   7   6   3       26.04       25.26      1.16 o 
   8   6   3       54.35       52.04      2.82 o 
   9   6   3       17.07       14.75      1.80 o 
  -6   7   3       13.07       12.17      1.84 o 
  -5   7   3        2.76        2.90      0.73 o 
  -4   7   3        6.49        7.37      1.24 o 
  -3   7   3       68.15       63.80      1.92 o 
  -2   7   3        3.72        3.60      0.61 o 
  -1   7   3        1.57        2.98      0.31 o 
   0   7   3       80.64       84.11      1.41 o 
   1   7   3        0.21       -0.14      0.19 o 
   2   7   3      346.21      334.53      3.63 o 
   3   7   3      122.40      123.27      2.37 o 
   4   7   3      200.15      178.69      3.09 o 
   5   7   3      145.17      137.39      2.66 o 
   6   7   3        1.73        0.95      0.54 o 
   7   7   3       11.95       11.72      1.56 o 
   8   7   3        3.13        3.65      1.17 o 
   9   7   3        1.02        0.38      0.95 o 
  -5   8   3        1.68        2.02      0.66 o 
  -4   8   3        0.79        0.43      0.51 o 
  -3   8   3        6.14        4.92      0.73 o 
  -2   8   3       20.27       21.49      1.31 o 
  -1   8   3      393.99      403.46      5.76 o 
   0   8   3       49.54       61.33      1.24 o 
   1   8   3      433.62      444.61      5.90 o 
   2   8   3      294.38      296.82      4.41 o 
   3   8   3       32.32       24.86      1.08 o 
   4   8   3      809.76      777.03      9.70 o 
   5   8   3        0.03       -0.33      0.34 o 
   6   8   3       77.36       72.18      1.96 o 
   7   8   3       18.11       15.60      1.79 o 
   8   8   3      110.40       97.45      4.16 o 
   9   8   3        0.21       -1.06      0.70 o 
  -4   9   3       36.03       38.73      1.76 o 
  -3   9   3        2.23        2.86      0.65 o 
  -2   9   3       35.89       31.10      1.78 o 
  -1   9   3        0.01        0.77      0.51 o 
   0   9   3      176.26      158.90      4.30 o 
   1   9   3       39.39       44.78      1.40 o 
   2   9   3       17.43       23.24      1.80 o 
   3   9   3       13.02       13.35      0.96 o 
   4   9   3        2.39        1.14      0.46 o 
   5   9   3      530.95      484.70      6.88 o 
   6   9   3       69.77       76.11      2.13 o 
   7   9   3       50.50       45.28      2.73 o 
   8   9   3        1.06        0.68      0.93 o 
   9   9   3        4.46        5.57      1.49 o 
  -4  10   3        0.99       -0.41      0.58 o 
  -3  10   3       16.77       22.76      1.41 o 
  -2  10   3        2.20        2.45      0.84 o 
  -1  10   3       19.32       18.93      1.58 o 
   0  10   3        1.18        0.56      0.65 o 
   1  10   3        0.38        0.67      0.63 o 
   2  10   3      151.66      154.42      3.06 o 
   3  10   3        1.32        1.10      0.74 o 
   4  10   3      123.22      114.45      3.57 o 
   5  10   3       16.87       23.56      2.03 o 
   6  10   3      130.98      125.46      2.94 o 
   7  10   3       85.61       77.04      3.73 o 
   8  10   3        0.24        1.03      1.01 o 
  -2  11   3        5.83        7.33      1.29 o 
  -1  11   3       15.93       15.35      1.60 o 
   0  11   3        4.65        2.40      0.86 o 
   1  11   3       55.25       57.15      2.62 o 
   2  11   3        6.42        7.59      0.86 o 
   3  11   3        4.31        4.91      0.71 o 
   4  11   3      131.39      141.27      3.17 o 
   5  11   3       57.72       63.34      2.07 o 
   6  11   3       37.16       32.69      2.39 o 
   7  11   3        3.01        2.21      0.98 o 
   8  11   3       68.84       77.81      3.94 o 
  -1  12   3       12.42       13.52      1.66 o 
   0  12   3        0.59        0.60      0.78 o 
   1  12   3        2.67        2.70      0.98 o 
   2  12   3        4.48        5.38      1.10 o 
   3  12   3       11.73        9.83      0.95 o 
   4  12   3       90.16      101.58      2.71 o 
   5  12   3       32.86       28.10      1.51 o 
   6  12   3        0.47       -0.64      0.74 o 
   7  12   3       39.79       43.03      2.94 o 
   1  13   3        5.92        9.67      1.46 o 
   2  13   3       19.40       17.56      1.78 o 
   3  13   3       23.53       22.27      1.92 o 
   4  13   3       44.96       52.58      4.23 o 
   5  13   3        0.12        0.16      0.87 o 
  -6 -11   4        4.77        6.32      1.37 o 
  -5 -11   4        0.85        1.53      0.93 o 
  -4 -11   4       13.41       14.87      1.67 o 
  -3 -11   4       69.98       64.61      3.20 o 
  -2 -11   4        0.02       -0.71      0.82 o 
  -1 -11   4        0.26        0.84      0.80 o 
   0 -11   4        4.19        2.40      1.10 o 
  -7 -10   4       11.78       12.61      1.65 o 
  -6 -10   4       20.86       23.27      1.99 o 
  -5 -10   4        4.68        4.08      1.16 o 
  -4 -10   4       45.10       45.52      2.54 o 
  -3 -10   4        0.54        0.70      0.83 o 
  -2 -10   4       33.14       32.28      2.16 o 
  -1 -10   4       16.36       17.38      1.76 o 
   0 -10   4       99.70      110.33      4.16 o 
   1 -10   4       25.00       24.17      2.04 o 
   2 -10   4       12.54       13.14      1.74 o 
  -7  -9   4        3.81        3.92      1.05 o 
  -6  -9   4        7.74        6.24      1.17 o 
  -5  -9   4       38.10       41.21      2.35 o 
  -4  -9   4       35.78       40.01      2.32 o 
  -3  -9   4        3.30        2.58      1.01 o 
  -2  -9   4        0.01       -0.05      0.68 o 
  -1  -9   4      282.85      300.74      7.27 o 
   0  -9   4      132.39      125.13      4.26 o 
   1  -9   4        0.00       -0.40      0.58 o 
   2  -9   4        1.65        1.65      0.86 o 
   3  -9   4        0.17        0.11      0.81 o 
  -8  -8   4        0.11        0.21      0.77 o 
  -7  -8   4       20.75       19.70      1.74 o 
  -6  -8   4       36.07       41.87      2.28 o 
  -5  -8   4        7.05        6.68      1.06 o 
  -4  -8   4      304.38      301.48      6.92 o 
  -3  -8   4      115.25      112.02      3.69 o 
  -2  -8   4      146.14      152.42      4.47 o 
  -1  -8   4      180.82      180.88      5.00 o 
   0  -8   4       11.55       11.13      1.37 o 
   1  -8   4        8.53        6.91      1.18 o 
   2  -8   4        3.20        4.78      1.07 o 
   3  -8   4        6.28        8.45      0.98 o 
   4  -8   4        8.05        4.36      1.14 o 
  -8  -7   4        3.76        4.36      1.10 o 
  -7  -7   4        0.88        1.64      0.76 o 
  -6  -7   4       25.10       27.33      1.81 o 
  -5  -7   4        1.65        1.07      0.61 o 
  -4  -7   4       56.32       45.43      2.09 o 
  -3  -7   4       15.98       18.47      1.49 o 
  -2  -7   4       14.21       13.61      1.35 o 
  -1  -7   4        5.66        4.64      0.96 o 
   0  -7   4        0.01       -0.32      0.60 o 
   1  -7   4       54.87       53.99      1.76 o 
   2  -7   4       20.71       16.17      1.09 o 
   3  -7   4        9.53       11.72      2.08 o 
   4  -7   4        3.56        4.26      0.84 o 
   5  -7   4        0.18       -0.15      0.53 o 
  -9  -6   4        0.09       -1.06      0.70 o 
  -8  -6   4       18.98       20.36      1.85 o 
  -7  -6   4        6.17        9.41      1.23 o 
  -6  -6   4        6.55        8.45      1.13 o 
  -5  -6   4      551.99      550.55     10.35 o 
  -4  -6   4       15.64       15.26      1.26 o 
  -3  -6   4      721.16      687.56     12.07 o 
  -2  -6   4      602.86      573.04     10.40 o 
  -1  -6   4        4.20        4.12      0.60 o 
   0  -6   4       17.24       16.61      0.89 o 
   1  -6   4       15.13       17.15      0.99 o 
   2  -6   4        7.43        9.55      0.82 o 
   3  -6   4       14.52        9.68      0.88 o 
   4  -6   4       36.23       34.24      1.54 o 
   5  -6   4       26.26       23.23      1.41 o 
   6  -6   4       21.58       27.55      1.69 o 
  -9  -5   4       22.82       24.86      2.18 o 
  -8  -5   4       21.80       26.12      1.95 o 
  -7  -5   4       44.42       52.25      2.51 o 
  -6  -5   4      200.23      210.94      5.25 o 
  -5  -5   4       45.90       44.49      2.01 o 
  -4  -5   4      146.28      130.27      3.51 o 
  -3  -5   4       94.04      102.79      2.57 o 
  -2  -5   4      268.05      261.06      3.64 o 
  -1  -5   4        0.13        1.54      0.34 o 
   0  -5   4       83.98       74.08      1.74 o 
   1  -5   4       39.30       38.36      1.31 o 
   2  -5   4       41.47       47.74      1.92 o 
   3  -5   4       11.41       10.10      1.20 o 
   4  -5   4        3.84        1.80      0.57 o 
   5  -5   4       28.43       33.17      1.57 o 
   6  -5   4       16.10       13.24      1.19 o 
  -9  -4   4       53.74       54.80      2.97 o 
  -8  -4   4        1.91        2.54      0.97 o 
  -7  -4   4        2.82        2.98      0.90 o 
  -6  -4   4       14.87       16.12      1.38 o 
  -5  -4   4       42.59       50.83      1.35 o 
  -4  -4   4       90.15       94.98      1.78 o 
  -3  -4   4      152.75      154.61      2.38 o 
  -2  -4   4      601.94      576.04      6.87 o 
  -1  -4   4       56.71       54.11      1.26 o 
   0  -4   4      199.35      214.89      3.26 o 
   1  -4   4        0.00        0.54      0.32 o 
   2  -4   4        1.97        2.16      0.45 o 
   3  -4   4      147.34      148.64      2.92 o 
   4  -4   4        1.32        0.78      0.42 o 
   5  -4   4       55.30       62.78      2.01 o 
   6  -4   4        0.47       -0.10      0.51 o 
   7  -4   4       10.84       10.85      3.94 o 
  -7  -3   4       31.98       32.96      1.92 o 
  -6  -3   4        2.26        1.83      0.44 o 
  -5  -3   4        0.36        0.86      0.80 o 
  -4  -3   4      200.86      208.70      3.13 o 
  -3  -3   4     1822.72     1917.20     20.77 o 
  -2  -3   4       50.29       34.92      0.89 o 
  -1  -3   4       32.80       31.73      2.69 o 
   0  -3   4      146.52      142.42      2.32 o 
   1  -3   4      793.12      783.87     15.18 o 
   2  -3   4       32.02       23.66      0.95 o 
   3  -3   4      101.75      105.95      2.25 o 
   4  -3   4       34.93       41.74      1.45 o 
   5  -3   4        3.80        3.88      0.64 o 
   6  -3   4      145.75      145.86      3.35 o 
   7  -3   4       28.51       21.68      2.46 o 
  -8  -2   4       10.13       12.32      1.62 o 
  -7  -2   4      286.49      331.79      7.71 o 
  -6  -2   4        6.83        6.66      0.93 o 
  -5  -2   4        2.53        2.61      0.57 o 
  -4  -2   4       62.04       68.31      2.11 o 
  -3  -2   4      112.78      148.29      2.32 o 
  -2  -2   4     3227.21     3324.02     46.34 o 
  -1  -2   4      733.69      753.32      8.54 o 
   0  -2   4        0.15        0.24      0.76 o 
   1  -2   4      874.02      831.20      9.58 o 
   2  -2   4      622.88      630.53      7.65 o 
   3  -2   4       16.23       19.56      0.87 o 
   4  -2   4      143.05      135.65      2.66 o 
   5  -2   4        3.96        5.39      1.01 o 
   6  -2   4       46.46       49.46      1.80 o 
   7  -2   4      118.37      129.11      5.45 o 
   8  -2   4       12.72       13.36      2.19 o 
  -9  -1   4        3.47        2.14      1.09 o 
  -8  -1   4        7.84        4.11      1.20 o 
  -7  -1   4       17.23       14.46      1.65 o 
  -6  -1   4       30.23       33.15      1.93 o 
  -5  -1   4       40.32       41.91      1.92 o 
  -4  -1   4       61.90       65.97      2.19 o 
  -3  -1   4      516.72      515.37      8.99 o 
  -2  -1   4     1198.00     1322.84     20.81 o 
  -1  -1   4      571.21      588.78      6.73 o 
   0  -1   4     6341.85     6432.52     67.17 o 
   1  -1   4      261.07      255.44      4.56 o 
   2  -1   4       68.36       66.36      1.36 o 
   3  -1   4        8.22        5.21      0.30 o 
   4  -1   4      418.05      462.44      4.74 o 
   5  -1   4       59.14       58.80      1.70 o 
   6  -1   4        4.78        4.68      1.19 o 
   7  -1   4       45.75       46.26      3.11 o 
   8  -1   4        4.90        4.50      1.48 o 
  -9   0   4        0.27        1.04      1.21 o 
  -8   0   4        1.25        2.42      1.03 o 
  -7   0   4        9.57        6.61      1.25 o 
  -6   0   4      100.99      103.00      3.71 o 
  -5   0   4      257.72      276.11      6.35 o 
  -4   0   4      166.04      168.88      4.19 o 
  -3   0   4       50.24       48.03      1.73 o 
  -2   0   4       51.37       54.33      1.67 o 
  -1   0   4     1335.18     1403.78     21.98 o 
   0   0   4     9097.91     8602.01    103.16 o 
   1   0   4     2746.41     2706.60     21.59 o 
   2   0   4       37.18       39.99      0.65 o 
   3   0   4      301.55      286.86      2.84 o 
   4   0   4     1111.23     1168.83      9.10 o 
   5   0   4       23.02       25.64      0.75 o 
   6   0   4        4.49        3.31      0.52 o 
   7   0   4       21.49       23.63      2.29 o 
   8   0   4       12.61        7.27      1.58 o 
   9   0   4       44.10       49.33      3.70 o 
  -8   1   4        6.27        7.14      1.51 o 
  -7   1   4       19.65       15.08      1.76 o 
  -6   1   4        4.59        5.42      1.07 o 
  -5   1   4        2.77        4.29      0.80 o 
  -4   1   4      134.28      149.11      4.03 o 
  -3   1   4      307.66      305.16      6.18 o 
  -2   1   4      268.25      257.65      5.10 o 
  -1   1   4      593.97      578.46      9.69 o 
   0   1   4     2211.25     2158.23     23.11 o 
   1   1   4      355.45      387.34      4.67 o 
   2   1   4      697.51      709.65      6.48 o 
   3   1   4      721.43      748.53      8.84 o 
   4   1   4        0.02        0.74      0.28 o 
   5   1   4        8.62        6.89      0.45 o 
   6   1   4       18.40       23.51      1.44 o 
   7   1   4       27.80       31.40      1.30 o 
   8   1   4        0.00        0.48      0.45 o 
   9   1   4        3.72        4.86      1.49 o 
  -8   2   4        6.95        5.71      1.42 o 
  -7   2   4        0.66        2.62      1.07 o 
  -6   2   4       10.59       10.52      1.45 o 
  -5   2   4      106.19      121.11      3.97 o 
  -4   2   4        3.92        6.71      0.92 o 
  -3   2   4       30.97       41.02      1.80 o 
  -2   2   4     1200.41     1239.43     20.12 o 
  -1   2   4      934.05      866.68     14.19 o 
   0   2   4      267.39      287.85      3.59 o 
   1   2   4       86.57       84.95      7.52 o 
   2   2   4     1463.94     1564.90     17.19 o 
   3   2   4       51.33       52.51      2.44 o 
   4   2   4       46.74       52.02      1.39 o 
   5   2   4       14.39       11.31      0.76 o 
   6   2   4       47.60       49.50      1.59 o 
   7   2   4        4.03        4.31      0.88 o 
   8   2   4       42.47       45.22      2.36 o 
   9   2   4        0.39       -0.26      0.57 o 
  -8   3   4        2.74        3.15      1.24 o 
  -7   3   4        0.34       -0.52      0.72 o 
  -6   3   4      170.33      178.82      5.61 o 
  -5   3   4       68.26       60.95      2.85 o 
  -4   3   4      374.13      368.15      7.99 o 
  -3   3   4      520.55      527.78     10.06 o 
  -2   3   4       94.14       88.78      1.76 o 
  -1   3   4      109.91       97.48      1.31 o 
   0   3   4      179.90      204.02      2.18 o 
   1   3   4      639.20      665.22      6.08 o 
   2   3   4      119.43      120.58      1.97 o 
   3   3   4        9.99       10.15      0.41 o 
   4   3   4      215.27      237.78      3.68 o 
   5   3   4       25.89       29.80      1.19 o 
   6   3   4      303.21      297.12      7.59 o 
   7   3   4        0.35        0.18      0.60 o 
   8   3   4       17.97       16.67      1.07 o 
   9   3   4        0.22        0.25      0.54 o 
  -7   4   4        0.39        0.41      0.78 o 
  -6   4   4       70.83       57.69      3.10 o 
  -5   4   4       16.48       17.07      1.73 o 
  -4   4   4       40.34       35.19      2.02 o 
  -3   4   4      201.23      217.22      3.56 o 
  -2   4   4       14.27       19.32      1.18 o 
  -1   4   4      261.17      281.68      3.01 o 
   0   4   4      642.91      656.73      6.12 o 
   1   4   4       35.47       32.77      1.11 o 
   2   4   4     1018.56     1039.06      9.38 o 
   3   4   4       19.52       30.79      0.69 o 
   4   4   4     3564.59     3785.90     32.87 o 
   5   4   4       37.85       41.53      0.98 o 
   6   4   4       43.61       47.75      1.19 o 
   7   4   4      133.30      134.51      3.11 o 
   8   4   4        9.65        6.98      1.93 o 
  -7   5   4        7.60        5.70      1.38 o 
  -6   5   4        2.32        1.44      0.90 o 
  -5   5   4       11.23       11.75      1.50 o 
  -4   5   4       81.57       88.87      2.26 o 
  -3   5   4      141.51      143.74      2.81 o 
  -2   5   4        0.13        0.74      0.30 o 
  -1   5   4       48.08       48.91      0.93 o 
   0   5   4        0.15        0.38      0.18 o 
   1   5   4     1448.36     1434.01     12.77 o 
   2   5   4      828.01      837.95      7.77 o 
   3   5   4      684.78      775.69      7.33 o 
   4   5   4       33.82       37.13      0.87 o 
   5   5   4      174.91      182.33      2.50 o 
   6   5   4       47.10       46.36      2.31 o 
   7   5   4        6.51        8.12      0.89 o 
   8   5   4       38.05       33.69      2.23 o 
  -6   6   4        3.92        4.29      1.19 o 
  -5   6   4        0.28        1.91      0.87 o 
  -4   6   4        5.38        6.49      0.76 o 
  -3   6   4        4.77        8.67      0.84 o 
  -2   6   4        0.33        0.38      0.20 o 
  -1   6   4       79.63       75.44      1.27 o 
   0   6   4      141.92      135.54      1.82 o 
   1   6   4      724.54      726.09      6.90 o 
   2   6   4       54.48       77.18      1.23 o 
   3   6   4      270.71      255.38      3.45 o 
   4   6   4      235.92      241.73      2.91 o 
   5   6   4      130.06      125.70      2.37 o 
   6   6   4      171.55      155.87      4.70 o 
   7   6   4       32.57       29.39      2.05 o 
   8   6   4        3.36        4.51      1.21 o 
   9   6   4       13.53       14.26      1.85 o 
  -6   7   4        0.61        1.20      0.99 o 
  -5   7   4       12.42       11.50      1.09 o 
  -4   7   4        0.40       -0.57      0.70 o 
  -3   7   4        1.87        0.96      0.90 o 
  -2   7   4       59.51       69.08      1.88 o 
  -1   7   4       77.94       79.49      1.38 o 
   0   7   4      375.75      388.08      4.15 o 
   1   7   4       34.76       30.97      0.79 o 
   2   7   4      108.43      112.77      1.66 o 
   3   7   4       28.67       31.30      1.07 o 
   4   7   4      365.33      352.01      4.95 o 
   5   7   4       51.73       50.76      2.34 o 
   6   7   4       64.89       68.09      3.04 o 
   7   7   4        9.25        9.97      1.43 o 
   8   7   4        8.09        5.26      1.28 o 
   9   7   4        0.09        0.71      0.97 o 
  -5   8   4        0.36        2.14      0.68 o 
  -4   8   4        3.87        3.49      0.82 o 
  -3   8   4        3.40        4.44      1.36 o 
  -2   8   4      477.23      460.84      6.59 o 
  -1   8   4       79.98       79.98      3.16 o 
   0   8   4       96.02      101.46      1.66 o 
   1   8   4        0.00        0.16      0.28 o 
   2   8   4      351.16      357.12      4.99 o 
   3   8   4      439.47      435.23      5.94 o 
   4   8   4      204.14      186.20      3.27 o 
   5   8   4       54.56       57.44      1.66 o 
   6   8   4        9.00       10.78      1.44 o 
   7   8   4        8.53        9.90      1.47 o 
   8   8   4        5.14        6.20      1.41 o 
   9   8   4       19.12       17.93      2.08 o 
  -4   9   4        3.45        3.50      0.78 o 
  -3   9   4       33.05       29.70      2.91 o 
  -2   9   4        0.84        1.89      0.59 o 
  -1   9   4      303.97      319.90      4.98 o 
   0   9   4      125.25      120.74      3.59 o 
   1   9   4      137.59      132.76      2.56 o 
   2   9   4      181.42      181.43      3.36 o 
   3   9   4       21.85       22.67      1.18 o 
   4   9   4       52.00       45.31      1.53 o 
   5   9   4      272.01      253.04      4.29 o 
   6   9   4        1.87        2.09      0.89 o 
   7   9   4       71.22       67.80      3.41 o 
   8   9   4       18.76       16.20      2.00 o 
   9   9   4        5.37        4.95      1.44 o 
  -4  10   4        7.22        9.98      2.70 o 
  -3  10   4        0.26        0.89      0.57 o 
  -2  10   4       15.72       20.25      1.73 o 
  -1  10   4       40.87       35.49      2.03 o 
   0  10   4       39.37       38.44      2.07 o 
   1  10   4       89.07       99.13      2.27 o 
   2  10   4       20.78       21.84      2.44 o 
   3  10   4      107.60      101.83      2.41 o 
   4  10   4      192.96      184.26      3.52 o 
   5  10   4        9.62       16.15      1.71 o 
   6  10   4        0.68       -0.48      0.70 o 
   7  10   4       15.48       19.78      2.07 o 
   8  10   4        3.96        1.98      1.15 o 
  -2  11   4        0.02        1.20      0.86 o 
  -1  11   4        5.98       10.72      1.36 o 
   0  11   4       47.65       53.15      2.55 o 
   1  11   4      226.29      232.07      5.83 o 
   2  11   4        1.44        1.93      0.75 o 
   3  11   4        4.37        4.90      0.75 o 
   4  11   4        1.20        2.84      0.63 o 
   5  11   4       10.69        8.30      1.38 o 
   6  11   4       89.98       83.20      3.80 o 
   7  11   4        1.52        2.36      1.06 o 
   8  11   4       15.45       22.56      2.41 o 
  -1  12   4       16.76       17.88      1.74 o 
   0  12   4        0.28        0.56      0.75 o 
   1  12   4       13.04       17.51      1.69 o 
   2  12   4        1.33        3.16      0.96 o 
   3  12   4        1.62        1.17      0.53 o 
   4  12   4       41.46       41.08      1.75 o 
   5  12   4       16.07       15.60      1.82 o 
   6  12   4       26.48       29.44      2.33 o 
   7  12   4        6.03        7.99      1.70 o 
   1  13   4        0.84        0.88      0.87 o 
   2  13   4        0.63        1.20      0.84 o 
   3  13   4       24.73       28.58      2.02 o 
   4  13   4       22.91       28.96      2.23 o 
   5  13   4       43.50       40.36      2.74 o 
  -5 -11   5       12.87       15.36      1.79 o 
  -4 -11   5        7.00        7.41      1.40 o 
  -3 -11   5        2.24        3.92      1.22 o 
  -2 -11   5        2.73        0.83      0.92 o 
  -1 -11   5       20.04       19.48      1.99 o 
  -6 -10   5        1.21        1.55      0.86 o 
  -5 -10   5        0.16       -0.69      0.70 o 
  -4 -10   5       14.67       15.41      1.70 o 
  -3 -10   5       26.37       25.53      2.09 o 
  -2 -10   5        1.40        3.25      1.06 o 
  -1 -10   5       22.37       19.94      1.93 o 
   0 -10   5       31.01       37.44      2.47 o 
   1 -10   5        0.00        0.38      0.88 o 
  -7  -9   5        7.91        7.76      1.35 o 
  -6  -9   5       17.43       15.64      1.65 o 
  -5  -9   5       10.12        7.58      1.31 o 
  -4  -9   5        4.00        3.61      1.10 o 
  -3  -9   5       14.88       14.69      1.65 o 
  -2  -9   5       23.48       22.25      1.86 o 
  -1  -9   5      142.68      155.22      4.91 o 
   0  -9   5        0.44        0.57      0.80 o 
   1  -9   5        0.12        1.45      0.88 o 
   2  -9   5        0.78        1.04      0.88 o 
   3  -9   5        8.84       11.55      1.64 o 
  -8  -8   5       18.03       16.38      1.83 o 
  -7  -8   5       31.22       35.20      2.26 o 
  -6  -8   5       38.32       38.36      2.26 o 
  -5  -8   5        2.55        3.03      0.90 o 
  -4  -8   5      170.29      152.07      4.55 o 
  -3  -8   5       50.25       46.29      2.35 o 
  -2  -8   5      136.18      116.67      3.91 o 
  -1  -8   5       55.33       53.67      2.61 o 
   0  -8   5        1.47       -0.31      0.75 o 
   1  -8   5       38.09       36.81      2.16 o 
   2  -8   5       33.89       44.45      2.44 o 
   3  -8   5        6.24        8.52      1.01 o 
   4  -8   5       17.07       16.12      1.32 o 
  -8  -7   5       20.23       20.39      1.88 o 
  -7  -7   5      110.66      116.26      4.09 o 
  -6  -7   5      126.99      118.93      3.98 o 
  -5  -7   5        1.35        3.18      0.87 o 
  -4  -7   5       15.56       15.79      1.38 o 
  -3  -7   5      289.02      275.94      6.37 o 
  -2  -7   5      175.13      154.18      4.38 o 
  -1  -7   5       52.06       61.48      2.62 o 
   0  -7   5        1.95        3.80      0.97 o 
   1  -7   5       17.14       21.38      1.16 o 
   2  -7   5       10.96       11.59      0.97 o 
   3  -7   5        2.68        0.28      0.50 o 
   4  -7   5        1.36        1.20      0.60 o 
   5  -7   5        1.91        2.50      0.76 o 
  -8  -6   5        0.03       -0.14      0.64 o 
  -7  -6   5       72.00       68.24      2.99 o 
  -6  -6   5        0.75        0.11      0.57 o 
  -5  -6   5      307.29      320.66      7.02 o 
  -4  -6   5       19.71       18.25      1.42 o 
  -3  -6   5      108.54      102.98      3.23 o 
  -2  -6   5      896.40      863.28     14.79 o 
  -1  -6   5      289.44      266.11      4.12 o 
   0  -6   5        3.02        1.68      0.47 o 
   1  -6   5        1.67        2.87      0.58 o 
   2  -6   5        9.50        5.19      0.66 o 
   3  -6   5       38.58       40.65      1.61 o 
   4  -6   5       12.96       11.02      1.00 o 
   5  -6   5        0.04        0.38      0.59 o 
  -9  -5   5       19.24       24.19      2.19 o 
  -8  -5   5        0.57        0.12      0.81 o 
  -7  -5   5        1.93        0.87      0.77 o 
  -6  -5   5      190.90      205.43      5.31 o 
  -5  -5   5       20.52       22.31      1.54 o 
  -4  -5   5      120.57      116.81      3.40 o 
  -3  -5   5       35.08       36.51      1.71 o 
  -2  -5   5      206.81      212.18      3.23 o 
  -1  -5   5       27.11       22.10      0.92 o 
   0  -5   5      139.47      135.02      2.60 o 
   1  -5   5       24.13       22.13      1.06 o 
   2  -5   5       56.76       70.45      2.18 o 
   3  -5   5       20.20       17.84      1.06 o 
   4  -5   5       29.03       25.70      1.32 o 
   5  -5   5        4.30        5.32      0.82 o 
   6  -5   5       11.84       10.91      1.12 o 
  -9  -4   5        5.11        2.71      1.05 o 
  -8  -4   5        1.83        2.84      0.94 o 
  -7  -4   5        0.28        0.44      0.70 o 
  -6  -4   5       41.74       46.77      2.21 o 
  -5  -4   5        0.04        0.20      0.46 o 
  -4  -4   5        0.14        0.09      0.23 o 
  -3  -4   5      378.59      383.56      4.99 o 
  -2  -4   5      132.13      129.43      2.21 o 
  -1  -4   5      185.99      179.04      2.85 o 
   0  -4   5        6.98        7.49      0.60 o 
   1  -4   5      306.41      336.18      4.83 o 
   2  -4   5        0.73        0.09      0.51 o 
   3  -4   5       10.61        8.99      0.76 o 
   4  -4   5       22.99       23.75      1.19 o 
   5  -4   5        8.85       12.33      1.81 o 
   6  -4   5       44.71       55.12      2.06 o 
   7  -4   5       21.52       16.45      2.39 o 
  -9  -3   5        5.20        3.51      1.20 o 
  -8  -3   5        6.52        4.48      1.12 o 
  -7  -3   5      141.65      152.22      4.56 o 
  -6  -3   5      104.72      107.85      2.99 o 
  -5  -3   5       95.75       99.79      2.11 o 
  -4  -3   5      162.39      181.44      2.90 o 
  -3  -3   5       28.92       27.97      1.17 o 
  -2  -3   5        0.46        0.34      0.18 o 
  -1  -3   5        7.48        9.09      1.98 o 
   0  -3   5      276.94      298.79      4.13 o 
   1  -3   5      411.62      372.79      5.06 o 
   2  -3   5      207.07      199.92      3.30 o 
   3  -3   5        0.58        0.84      0.39 o 
   4  -3   5       37.48       46.90      1.55 o 
   5  -3   5       20.75       23.66      1.25 o 
   6  -3   5       47.66       45.09      4.47 o 
   7  -3   5        1.62        1.46      1.21 o 
  -8  -2   5       80.90       86.61      3.64 o 
  -7  -2   5       49.16       49.13      2.55 o 
  -6  -2   5       74.80       75.27      2.78 o 
  -5  -2   5       71.16       78.79      2.59 o 
  -4  -2   5        0.01        0.44      0.29 o 
  -3  -2   5       70.13       86.21      5.95 o 
  -2  -2   5      298.96      345.53      4.42 o 
  -1  -2   5       20.57       24.09      0.77 o 
   0  -2   5      777.30      756.85      8.79 o 
   1  -2   5       52.37       58.20      1.35 o 
   2  -2   5      313.11      345.95      4.73 o 
   3  -2   5      229.36      244.15      3.77 o 
   4  -2   5       55.00       70.80      1.82 o 
   5  -2   5       57.84       53.34      1.70 o 
   6  -2   5       26.24       24.05      2.35 o 
   7  -2   5       50.45       54.01      3.59 o 
   8  -2   5        2.44        0.05      1.21 o 
  -9  -1   5       19.86       15.48      2.02 o 
  -8  -1   5        0.01       -0.47      0.72 o 
  -7  -1   5       99.87      105.19      3.84 o 
  -6  -1   5        2.31        1.47      0.77 o 
  -5  -1   5      126.74      116.74      3.41 o 
  -4  -1   5       49.39       35.31      1.59 o 
  -3  -1   5     1004.71     1025.91     16.75 o 
  -2  -1   5        1.28        4.20      0.36 o 
  -1  -1   5     1602.05     1644.08     17.81 o 
   0  -1   5       55.90       59.52      1.21 o 
   1  -1   5        0.91       -0.34      0.23 o 
   2  -1   5       30.24       35.97      0.72 o 
   3  -1   5        3.44        5.59      0.32 o 
   4  -1   5        6.45       12.14      2.00 o 
   5  -1   5        9.87        8.01      0.77 o 
   6  -1   5        4.37        4.67      1.29 o 
   7  -1   5        0.00        0.22      0.86 o 
   8  -1   5       33.39       27.26      2.89 o 
  -8   0   5        1.28        1.98      1.04 o 
  -7   0   5        3.05        0.74      0.83 o 
  -6   0   5      229.74      229.31      5.98 o 
  -5   0   5      224.63      223.00      5.45 o 
  -4   0   5      525.89      535.58      9.95 o 
  -3   0   5      111.31       92.96      2.62 o 
  -2   0   5        1.23        1.34      0.35 o 
  -1   0   5     1639.55     1736.96     18.70 o 
   0   0   5      393.89      412.18      3.82 o 
   1   0   5        2.08        1.77      0.24 o 
   2   0   5       69.03       65.76      1.48 o 
   3   0   5       44.50       51.22      0.78 o 
   4   0   5        0.79        0.29      0.21 o 
   5   0   5       12.89       12.37      2.14 o 
   6   0   5        4.66        7.80      1.36 o 
   7   0   5       88.52       88.44      4.26 o 
   8   0   5       28.05       25.03      2.68 o 
  -8   1   5        0.97       -0.03      0.87 o 
  -7   1   5       14.96       11.34      1.56 o 
  -6   1   5        0.64       -0.43      0.54 o 
  -5   1   5       44.31       43.29      2.19 o 
  -4   1   5       53.73       55.73      2.24 o 
  -3   1   5      165.74      185.86      4.35 o 
  -2   1   5        3.10        4.94      0.62 o 
  -1   1   5      591.53      606.82     10.30 o 
   0   1   5        3.58        5.14      0.34 o 
   1   1   5      368.08      325.71      3.21 o 
   2   1   5      165.56      171.79      1.89 o 
   3   1   5        3.36        2.96      0.58 o 
   4   1   5       89.76       93.52      1.49 o 
   5   1   5        6.23        7.55      0.48 o 
   6   1   5       30.05       33.41      1.27 o 
   7   1   5        1.15        0.72      0.47 o 
   8   1   5        0.89       -0.98      0.81 o 
   9   1   5       21.10       21.01      2.56 o 
  -8   2   5       15.16       17.72      2.11 o 
  -7   2   5        6.98        7.57      1.40 o 
  -6   2   5       17.08       16.57      1.71 o 
  -5   2   5       84.07       83.61      3.25 o 
  -4   2   5       22.07       22.33      1.48 o 
  -3   2   5      133.73      148.19      3.86 o 
  -2   2   5        2.84        3.74      0.57 o 
  -1   2   5      273.86      251.46      5.00 o 
   0   2   5       41.97       32.25      0.81 o 
   1   2   5      172.65      159.32      2.35 o 
   2   2   5       51.00       44.19      2.52 o 
   3   2   5       25.67       32.04      0.97 o 
   4   2   5       37.38       40.39      1.21 o 
   5   2   5      143.37      157.56      2.92 o 
   6   2   5       13.59       16.60      1.39 o 
   7   2   5        0.22        0.06      0.78 o 
   8   2   5       65.36       61.87      1.97 o 
   9   2   5        0.00        1.08      0.58 o 
  -8   3   5       12.52       10.72      1.81 o 
  -7   3   5       25.58       24.11      2.26 o 
  -5   3   5       19.95       23.64      1.81 o 
  -4   3   5       44.02       40.45      2.09 o 
  -3   3   5       43.12       38.38      1.86 o 
  -2   3   5       42.75       30.08      1.49 o 
  -1   3   5     1759.24     1779.57     42.85 o 
   0   3   5       26.00       21.71      1.60 o 
   1   3   5       19.99       12.90      0.37 o 
   2   3   5       19.10       23.39      1.59 o 
   3   3   5       65.18       72.80      1.59 o 
   4   3   5      664.52      696.72      6.69 o 
   5   3   5      244.39      257.99      4.13 o 
   6   3   5        5.12        7.19      0.82 o 
   7   3   5        4.53        3.82      0.66 o 
   8   3   5       14.03       11.51      0.95 o 
   9   3   5        1.64        1.55      0.61 o 
  -7   4   5       21.88       18.62      2.05 o 
  -6   4   5        1.00       -0.21      0.69 o 
  -5   4   5       92.70       72.00      3.24 o 
  -4   4   5        2.94        1.32      0.68 o 
  -3   4   5        1.91        0.54      0.57 o 
  -2   4   5      508.79      517.11      6.57 o 
  -1   4   5     2703.60     2968.05     37.25 o 
   0   4   5      296.16      289.58      3.04 o 
   1   4   5        1.23        2.08      0.44 o 
   2   4   5      309.58      307.30      3.15 o 
   3   4   5     1687.84     1681.59     14.93 o 
   4   4   5      556.41      596.56      5.86 o 
   5   4   5       14.63       13.59      0.94 o 
   6   4   5      221.47      239.36      4.24 o 
   7   4   5       87.70       89.47      2.47 o 
   8   4   5        0.45        0.68      0.57 o 
   9   4   5        2.78        2.47      0.67 o 
  -7   5   5        0.02        0.02      0.80 o 
  -6   5   5        1.03        1.99      0.94 o 
  -5   5   5       63.76       61.50      3.06 o 
  -4   5   5       57.15       47.24      2.48 o 
  -3   5   5        1.28        0.63      0.36 o 
  -2   5   5      115.98      106.66      2.18 o 
  -1   5   5       65.64       66.15      1.15 o 
   0   5   5       69.34       73.21      1.18 o 
   1   5   5      853.00      862.49      7.96 o 
   2   5   5      385.01      382.10      3.89 o 
   3   5   5      239.06      236.49      2.68 o 
   4   5   5      305.52      305.80      3.62 o 
   5   5   5        1.67        2.68      0.53 o 
   6   5   5      822.57      848.90     10.96 o 
   7   5   5       41.93       43.79      1.74 o 
   8   5   5        0.79       -0.37      0.84 o 
  -6   6   5        4.48        3.68      1.19 o 
  -5   6   5       22.38       26.26      2.08 o 
  -4   6   5       14.84       11.58      0.97 o 
  -3   6   5       13.18       21.30      1.09 o 
  -2   6   5       47.49       49.03      1.49 o 
  -1   6   5        2.38        0.86      0.23 o 
   0   6   5       75.14       84.08      1.35 o 
   1   6   5       24.26       32.08      0.77 o 
   2   6   5        9.37       10.87      0.53 o 
   3   6   5        3.35        4.83      0.48 o 
   4   6   5      165.28      171.57      2.27 o 
   5   6   5      554.03      560.52      7.56 o 
   6   6   5      216.18      216.53      5.78 o 
   7   6   5       50.20       52.52      2.70 o 
   8   6   5       61.85       64.65      3.15 o 
   9   6   5        8.32        8.70      1.56 o 
  -6   7   5        0.00       -0.97      0.64 o 
  -5   7   5        0.31       -0.08      0.66 o 
  -4   7   5        1.43       -0.01      0.46 o 
  -3   7   5       50.33       49.44      1.70 o 
  -2   7   5        2.54        0.34      0.38 o 
  -1   7   5       79.60       66.34      1.27 o 
   0   7   5      209.81      213.90      2.64 o 
   1   7   5        0.82       -0.04      0.20 o 
   2   7   5        4.26        2.36      0.46 o 
   3   7   5        1.70        0.56      0.23 o 
   4   7   5       73.05       80.82      1.79 o 
   5   7   5       15.09       15.10      1.45 o 
   6   7   5        0.04        1.17      0.77 o 
   7   7   5       56.10       62.05      3.02 o 
   8   7   5        0.19        0.98      0.89 o 
   9   7   5        0.40        0.49      1.06 o 
  -5   8   5        2.11        2.06      0.74 o 
  -4   8   5        6.59        5.82      1.35 o 
  -3   8   5       30.85       37.69      1.55 o 
  -2   8   5      123.62      117.34      3.13 o 
  -1   8   5      203.43      197.13      3.44 o 
   0   8   5       36.93       37.49      0.98 o 
   1   8   5      448.02      442.87      4.73 o 
   2   8   5      178.51      174.53      2.93 o 
   3   8   5        0.99        2.05      0.70 o 
   4   8   5       59.93       56.45      1.55 o 
   5   8   5       62.15       61.39      2.80 o 
   6   8   5      149.18      137.44      4.66 o 
   7   8   5        3.03        3.05      1.07 o 
   8   8   5        3.40        3.80      1.18 o 
   9   8   5        0.23        2.08      1.15 o 
  -4   9   5        0.15        1.06      1.49 o 
  -3   9   5       68.71       55.45      1.99 o 
  -2   9   5        7.98        7.07      0.80 o 
  -1   9   5        2.76        3.38      0.62 o 
   0   9   5       23.63       27.59      0.95 o 
   1   9   5      300.70      284.80      4.26 o 
   2   9   5       26.66       24.24      1.17 o 
   3   9   5        3.42        3.47      0.55 o 
   4   9   5        0.25       -0.25      0.47 o 
   5   9   5        2.47        3.65      1.07 o 
   6   9   5        7.49        6.37      1.31 o 
   7   9   5        0.00        1.24      0.96 o 
   8   9   5        1.99        1.70      1.07 o 
  -3  10   5        1.45        0.66      0.59 o 
  -2  10   5       16.11       19.53      1.23 o 
  -1  10   5       21.15       15.39      1.45 o 
   0  10   5      111.47      121.87      3.77 o 
   1  10   5      507.00      511.68      6.84 o 
   2  10   5       39.22       38.68      1.36 o 
   3  10   5      121.17      128.54      2.70 o 
   4  10   5       76.51       72.62      3.12 o 
   5  10   5      321.89      306.12      7.69 o 
   6  10   5        9.67       11.08      1.54 o 
   7  10   5        0.43       -0.25      0.84 o 
   8  10   5        8.61        9.49      1.73 o 
  -2  11   5       11.83       12.22      1.52 o 
  -1  11   5       53.00       68.50      2.99 o 
   0  11   5       18.02       15.34      1.48 o 
   1  11   5       28.09       36.46      2.13 o 
   2  11   5       37.40       46.29      3.06 o 
   3  11   5       15.81       18.26      1.31 o 
   4  11   5       46.56       38.23      2.32 o 
   5  11   5        0.00       -0.37      0.77 o 
   6  11   5        0.78        0.71      0.90 o 
   7  11   5        5.08        5.74      1.30 o 
  -1  12   5       64.04       73.60      3.32 o 
   0  12   5        0.12       -0.09      0.72 o 
   1  12   5        2.35        2.78      0.95 o 
   2  12   5       63.15       75.83      3.06 o 
   3  12   5       21.64       25.92      1.30 o 
   4  12   5        0.06        1.47      0.84 o 
   5  12   5       10.97        9.01      1.45 o 
   6  12   5       19.52       23.45      2.22 o 
   7  12   5       92.87       98.44      4.45 o 
   1  13   5        1.84        0.10      0.82 o 
   2  13   5       25.55       25.65      1.97 o 
   4  13   5       17.40       21.32      1.97 o 
   5  13   5       54.23       62.96      3.32 o 
  -3 -11   6       37.67       44.42      2.85 o 
  -5 -10   6       16.80       17.60      1.90 o 
  -4 -10   6       30.99       39.46      2.53 o 
  -3 -10   6       21.62       24.61      2.12 o 
  -2 -10   6        0.98        3.72      1.17 o 
  -1 -10   6        1.20        0.39      0.86 o 
   0 -10   6       11.80       11.79      1.63 o 
   1 -10   6       18.51       18.18      1.98 o 
  -6  -9   6        0.41        1.12      0.90 o 
  -5  -9   6       27.56       26.54      1.99 o 
  -4  -9   6       83.73       75.45      3.25 o 
  -3  -9   6        0.95        1.22      0.90 o 
  -2  -9   6       11.50       12.11      1.51 o 
  -1  -9   6       22.58       28.33      2.14 o 
   0  -9   6       41.18       49.99      2.71 o 
   1  -9   6        7.52        6.52      1.34 o 
   2  -9   6        5.70        5.13      1.27 o 
  -7  -8   6        4.89        9.35      1.44 o 
  -6  -8   6        0.03        0.50      0.76 o 
  -5  -8   6       12.71       11.79      1.42 o 
  -4  -8   6       23.86       24.49      1.85 o 
  -3  -8   6        0.19        0.77      0.77 o 
  -2  -8   6       35.36       37.61      2.25 o 
  -1  -8   6       49.27       54.90      2.66 o 
   0  -8   6        7.57        6.49      1.22 o 
   1  -8   6        0.32        1.58      0.84 o 
   2  -8   6        8.43       11.23      1.46 o 
   3  -8   6        2.73        1.98      1.02 o 
  -8  -7   6        8.02       10.47      1.57 o 
  -7  -7   6       20.25       22.43      1.89 o 
  -6  -7   6       51.14       47.77      2.50 o 
  -5  -7   6        9.81        9.58      1.21 o 
  -4  -7   6       14.01       17.99      1.55 o 
  -3  -7   6        2.52        2.53      0.87 o 
  -2  -7   6       48.56       44.16      2.25 o 
  -1  -7   6      138.08      140.73      4.23 o 
   0  -7   6        2.08        3.72      1.00 o 
   1  -7   6       77.63       69.37      2.89 o 
   2  -7   6       34.09       33.39      1.52 o 
   3  -7   6        0.60        0.78      0.53 o 
   4  -7   6        1.25        1.91      0.70 o 
  -8  -6   6        1.85        4.35      1.14 o 
  -7  -6   6       29.39       29.69      2.06 o 
  -6  -6   6       79.45       68.42      2.93 o 
  -5  -6   6       22.32       21.88      1.64 o 
  -4  -6   6       20.58       23.37      1.57 o 
  -3  -6   6      126.23      123.07      3.67 o 
  -2  -6   6       51.89       45.54      2.16 o 
  -1  -6   6       43.41       48.77      2.28 o 
   0  -6   6       44.38       39.52      1.44 o 
   1  -6   6        9.94       11.94      1.68 o 
   2  -6   6       77.42       79.22      2.24 o 
   3  -6   6       76.39       71.66      2.22 o 
   4  -6   6       11.38       14.74      1.16 o 
   5  -6   6        7.82        8.45      1.02 o 
  -8  -5   6        1.10        1.11      0.93 o 
  -7  -5   6       42.89       35.48      2.20 o 
  -6  -5   6       80.31       83.91      3.22 o 
  -5  -5   6       13.45       16.37      1.40 o 
  -4  -5   6      121.30      118.74      3.53 o 
  -3  -5   6        4.14        5.70      0.87 o 
  -2  -5   6       36.00       36.74      1.18 o 
  -1  -5   6        8.73       14.45      3.32 o 
   0  -5   6      163.37      155.34      2.93 o 
   1  -5   6        1.85        2.40      0.77 o 
   2  -5   6        3.33        4.39      0.65 o 
   3  -5   6        3.32        5.92      0.74 o 
   4  -5   6       21.86       23.93      1.32 o 
   5  -5   6        0.16       -0.43      0.50 o 
   6  -5   6        0.88        3.00      1.44 o 
  -8  -4   6        0.78        1.04      0.87 o 
  -7  -4   6        4.98        5.47      1.07 o 
  -6  -4   6       28.56       33.06      1.93 o 
  -5  -4   6       12.18       11.93      1.18 o 
  -4  -4   6        4.44        3.69      0.46 o 
  -3  -4   6        0.03        0.76      0.25 o 
  -2  -4   6        3.64        4.10      0.45 o 
  -1  -4   6       19.43       18.68      0.84 o 
   0  -4   6      406.90      404.53      5.54 o 
   1  -4   6      133.56      138.99      2.72 o 
   2  -4   6       88.56       97.27      2.26 o 
   3  -4   6        1.24        0.27      0.39 o 
   4  -4   6        8.09        5.60      0.73 o 
   5  -4   6       10.06       11.32      1.85 o 
   6  -4   6       29.05       32.86      3.00 o 
  -8  -3   6        0.01        0.84      0.80 o 
  -7  -3   6        7.19        5.09      1.05 o 
  -6  -3   6       62.08       62.60      1.79 o 
  -5  -3   6       36.60       36.95      1.27 o 
  -4  -3   6       29.28       39.13      1.96 o 
  -3  -3   6        8.68        6.48      0.50 o 
  -2  -3   6       30.38       29.90      0.95 o 
  -1  -3   6        2.37        1.00      0.53 o 
   0  -3   6       11.34       11.83      0.67 o 
   1  -3   6        0.42        0.08      0.37 o 
   2  -3   6        5.60        2.95      0.48 o 
   3  -3   6       30.10       33.63      1.26 o 
   4  -3   6       91.75       99.39      3.04 o 
   5  -3   6      105.70      110.36      4.67 o 
   6  -3   6       61.61       53.27      3.43 o 
   7  -3   6        6.31        8.60      1.85 o 
  -7  -2   6      478.11      514.16     10.54 o 
  -6  -2   6        7.47        8.36      1.09 o 
  -5  -2   6       71.76       81.93      2.74 o 
  -4  -2   6       99.01      100.71      2.06 o 
  -3  -2   6       86.98       97.21      2.22 o 
  -2  -2   6      240.65      265.91      3.70 o 
  -1  -2   6       53.08       53.90      1.27 o 
   0  -2   6      249.36      254.96      3.63 o 
   1  -2   6     1702.53     1719.40     19.05 o 
   2  -2   6      130.81      116.72      2.23 o 
   3  -2   6        9.76       11.65      1.58 o 
   4  -2   6       22.46       24.74      1.08 o 
   5  -2   6       59.91       61.03      3.27 o 
   6  -2   6       17.00       19.09      2.19 o 
   7  -2   6        2.08        0.63      0.89 o 
  -8  -1   6        0.10        0.90      0.80 o 
  -7  -1   6       24.75       26.05      1.98 o 
  -6  -1   6       61.95       61.29      2.70 o 
  -5  -1   6      179.51      172.07      4.46 o 
  -4  -1   6       18.90       18.92      1.22 o 
  -3  -1   6       95.12      107.86      2.88 o 
  -2  -1   6       19.39       18.49      0.71 o 
  -1  -1   6       45.16       23.35      0.78 o 
   0  -1   6     3025.98     3035.33     32.35 o 
   1  -1   6       74.92       78.14      2.00 o 
   2  -1   6       57.22       60.10      1.37 o 
   3  -1   6        0.03        0.10      0.19 o 
   4  -1   6      213.10      235.24      4.26 o 
   5  -1   6       12.78       12.27      1.62 o 
   6  -1   6        0.13        0.34      0.70 o 
   7  -1   6       28.98       25.28      2.63 o 
   8  -1   6       18.74       16.81      2.37 o 
  -8   0   6        8.36        7.75      1.44 o 
  -7   0   6        2.79        4.30      1.07 o 
  -6   0   6       22.69       23.03      1.75 o 
  -5   0   6      331.04      333.02      7.31 o 
  -4   0   6       84.34       97.15      3.01 o 
  -3   0   6       45.79       42.21      1.73 o 
  -2   0   6      147.21      135.20      3.29 o 
  -1   0   6     1084.55     1074.07     11.95 o 
   0   0   6      484.76      529.99      6.27 o 
   1   0   6     1841.52     1812.72     15.44 o 
   2   0   6       44.03       34.59      0.61 o 
   3   0   6      751.67      798.90      6.38 o 
   4   0   6      426.62      425.88      4.47 o 
   5   0   6       67.67       77.26      2.00 o 
   6   0   6        2.68        1.78      0.89 o 
   7   0   6        6.89        6.08      1.50 o 
   8   0   6        0.12       -0.63      0.84 o 
  -8   1   6        1.37        0.52      0.86 o 
  -7   1   6        6.85        8.45      1.39 o 
  -6   1   6       36.29       38.71      2.30 o 
  -5   1   6       20.81       20.25      1.54 o 
  -4   1   6        1.22        2.86      0.68 o 
  -3   1   6       40.87       45.14      1.88 o 
  -2   1   6      130.78      115.65      3.04 o 
  -1   1   6       26.26       22.12      1.70 o 
   0   1   6      387.48      372.98      4.55 o 
   1   1   6        0.04        1.06      0.22 o 
   2   1   6      278.55      278.24      2.88 o 
   3   1   6      183.36      187.51      1.87 o 
   4   1   6       33.17       38.16      0.90 o 
   5   1   6       53.90       56.19      2.16 o 
   6   1   6       35.19       33.16      1.32 o 
   7   1   6       11.11        9.85      0.89 o 
   8   1   6       17.65       18.27      2.31 o 
  -8   2   6       13.99       14.14      1.92 o 
  -7   2   6        2.90        1.37      0.92 o 
  -6   2   6       14.48       14.90      1.64 o 
  -5   2   6        0.28        0.41      0.60 o 
  -4   2   6      239.35      239.15      5.74 o 
  -3   2   6        3.13        1.91      0.55 o 
  -2   2   6       57.81       54.31      1.96 o 
  -1   2   6       76.83       86.93      2.46 o 
   0   2   6       17.49       12.53      0.85 o 
   1   2   6      993.61      972.83      8.77 o 
   2   2   6       30.10       22.01      0.77 o 
   3   2   6        2.56        1.09      0.30 o 
   4   2   6       45.50       38.92      1.21 o 
   5   2   6       21.49       19.60      1.22 o 
   6   2   6        1.85        2.26      0.73 o 
   7   2   6       42.95       42.10      3.69 o 
   8   2   6       17.17       12.49      1.58 o 
   9   2   6        0.00        0.46      0.55 o 
  -7   3   6        8.76       10.45      1.64 o 
  -6   3   6      121.04      115.01      4.35 o 
  -5   3   6      198.86      213.44      5.86 o 
  -4   3   6        0.02        0.31      0.54 o 
  -3   3   6       17.82       22.03      1.45 o 
  -2   3   6        0.11        0.53      0.41 o 
  -1   3   6      153.32      164.70      2.57 o 
   0   3   6       67.39       66.49      1.37 o 
   1   3   6        1.52       -0.19      0.18 o 
   2   3   6        3.96        3.89      0.38 o 
   3   3   6        0.15       -0.38      0.54 o 
   4   3   6      297.62      277.40      4.19 o 
   5   3   6       20.36       19.95      0.99 o 
   6   3   6       17.34       22.39      1.13 o 
   7   3   6       30.24       23.13      1.22 o 
   8   3   6        6.48        5.04      0.77 o 
   9   3   6        0.40       -0.60      0.48 o 
  -7   4   6       24.66       22.19      2.23 o 
  -6   4   6       32.31       29.25      2.23 o 
  -5   4   6       21.02       18.76      1.76 o 
  -4   4   6       37.98       34.44      2.03 o 
  -3   4   6       45.29       49.11      2.22 o 
  -2   4   6      751.33      798.56     14.04 o 
  -1   4   6       17.62       15.66      0.74 o 
   0   4   6       10.06        5.75      1.18 o 
   1   4   6        2.12        2.78      0.24 o 
   2   4   6       63.38       58.87      1.37 o 
   3   4   6        4.75        3.40      0.65 o 
   4   4   6     1403.45     1469.94     16.87 o 
   5   4   6        2.41        2.32      0.48 o 
   6   4   6       77.47       86.52      2.88 o 
   7   4   6        5.48        5.17      0.76 o 
   8   4   6        2.11        2.31      1.10 o 
   9   4   6       12.37       10.40      0.99 o 
  -7   5   6       11.69       13.22      1.89 o 
  -6   5   6       28.47       32.61      2.44 o 
  -5   5   6       37.72       25.68      2.01 o 
  -4   5   6       13.53        8.63      1.25 o 
  -3   5   6       14.43       11.81      1.24 o 
  -2   5   6       20.67       25.30      1.02 o 
  -1   5   6      102.81       95.97      1.49 o 
   0   5   6       28.47       26.27      1.02 o 
   1   5   6       95.62       88.95      1.32 o 
   2   5   6       26.57       24.24      0.83 o 
   3   5   6      239.36      250.65      2.78 o 
   4   5   6       24.69       29.84      2.25 o 
   5   5   6       20.96       20.90      1.08 o 
   6   5   6       30.27       25.26      1.76 o 
   7   5   6        1.74        1.27      0.57 o 
   8   5   6       14.73       18.66      1.32 o 
  -6   6   6        6.41        3.45      1.11 o 
  -5   6   6        0.27       -0.15      0.64 o 
  -4   6   6       58.80       53.95      2.76 o 
  -3   6   6      270.44      251.15      4.76 o 
  -2   6   6        8.71       11.02      0.77 o 
  -1   6   6        5.58        3.67      0.53 o 
   0   6   6       18.69       17.08      0.59 o 
   1   6   6      251.99      266.86      3.02 o 
   2   6   6      101.24       95.73      1.45 o 
   3   6   6        7.03        4.90      0.37 o 
   4   6   6       11.27       14.11      0.84 o 
   5   6   6      198.18      202.25      3.63 o 
   6   6   6      868.07      835.95     12.16 o 
   7   6   6        6.02        5.42      1.14 o 
   8   6   6       10.20        9.41      1.47 o 
   9   6   6        7.63        5.60      1.38 o 
  -6   7   6        0.07       -0.01      0.83 o 
  -5   7   6        8.38        6.95      1.36 o 
  -4   7   6        0.93        0.30      0.49 o 
  -3   7   6        0.32       -0.50      0.39 o 
  -2   7   6        0.27        0.16      0.37 o 
  -1   7   6       15.69       18.83      0.70 o 
   0   7   6        0.01        0.01      0.32 o 
   1   7   6       10.30       10.86      1.67 o 
   2   7   6      278.30      280.46      3.22 o 
   3   7   6      152.55      149.48      2.06 o 
   4   7   6       84.33       84.49      2.38 o 
   5   7   6       68.43       69.50      2.87 o 
   6   7   6      110.37      109.02      3.88 o 
   7   7   6       26.27       28.60      2.04 o 
   8   7   6       29.63       23.93      2.13 o 
   9   7   6        0.23        0.71      1.02 o 
  -5   8   6        0.86        0.57      0.87 o 
  -4   8   6       32.46       29.90      1.51 o 
  -3   8   6        9.97       15.70      1.09 o 
  -2   8   6       14.71        9.22      0.85 o 
  -1   8   6       12.31       10.24      0.60 o 
   0   8   6       23.48       25.46      0.82 o 
   1   8   6      850.90      865.62      8.37 o 
   2   8   6       12.72       13.55      0.61 o 
   3   8   6        3.72        1.66      0.64 o 
   4   8   6        3.83        3.23      0.78 o 
   5   8   6       26.40       30.37      1.95 o 
   6   8   6      273.85      276.30      7.08 o 
   7   8   6       60.04       58.07      3.02 o 
   8   8   6       28.41       17.30      1.92 o 
   9   8   6        0.27       -0.87      0.94 o 
  -4   9   6        2.18        2.02      0.66 o 
  -3   9   6       20.75       15.89      1.16 o 
  -2   9   6        0.98        0.32      0.46 o 
  -1   9   6        4.60        5.32      1.94 o 
   0   9   6      626.82      643.64      6.65 o 
   1   9   6      423.79      416.12      5.65 o 
   2   9   6       35.20       34.79      1.21 o 
   3   9   6       24.81       29.53      1.75 o 
   4   9   6       11.25       10.29      1.27 o 
   5   9   6      484.61      472.97     10.08 o 
   6   9   6        0.04        0.10      0.65 o 
   7   9   6       45.30       42.81      2.66 o 
   8   9   6       11.51       15.22      1.91 o 
  -3  10   6        0.83        1.22      0.62 o 
  -2  10   6        1.11        0.74      0.53 o 
  -1  10   6        9.27        8.72      1.17 o 
   0  10   6      139.32      121.43      3.73 o 
   1  10   6      187.07      198.59      3.42 o 
   2  10   6       34.55       34.46      2.33 o 
   3  10   6       20.82       21.42      1.54 o 
   4  10   6       37.40       43.20      2.36 o 
   5  10   6       11.76       14.70      1.57 o 
   6  10   6       94.71       88.15      3.81 o 
   7  10   6        1.52        1.40      1.05 o 
   8  10   6       30.15       33.94      2.74 o 
  -2  11   6        0.18        0.07      0.70 o 
  -1  11   6       48.77       57.48      2.72 o 
   0  11   6        1.16        1.38      0.77 o 
   1  11   6       11.68       12.78      1.38 o 
   2  11   6        0.18        1.39      0.54 o 
   3  11   6       15.06       18.81      1.61 o 
   4  11   6       91.05       91.98      3.58 o 
   5  11   6       22.83       17.98      1.83 o 
   6  11   6        5.88        8.63      1.46 o 
   7  11   6       37.67       44.42      2.87 o 
  -1  12   6        1.68        0.58      0.90 o 
   0  12   6        2.33        2.72      0.92 o 
   1  12   6        1.21        0.57      0.75 o 
   2  12   6        8.89       11.42      1.34 o 
   3  12   6      107.10      111.18      3.91 o 
   4  12   6       41.03       43.29      2.47 o 
   5  12   6        0.17        1.05      0.83 o 
   6  12   6       15.47       13.27      1.80 o 
   1  13   6        0.01       -1.02      0.70 o 
   3  13   6        5.66       10.12      1.37 o 
   4  13   6        1.85        1.73      0.93 o 
   5  13   6        6.77        8.26      1.46 o 
  -4 -10   7       48.96       55.10      3.06 o 
  -3 -10   7        2.60        5.37      1.32 o 
  -2 -10   7        7.46        8.79      1.48 o 
  -1 -10   7       12.60       18.56      1.99 o 
  -6  -9   7        1.76        2.57      1.17 o 
  -5  -9   7       36.29       41.58      2.53 o 
  -4  -9   7       37.57       43.59      2.59 o 
  -3  -9   7       22.55       16.17      1.79 o 
  -2  -9   7       16.86       22.10      1.93 o 
  -1  -9   7        4.98        7.80      1.38 o 
   0  -9   7      106.69      115.68      4.25 o 
   1  -9   7        5.51        5.23      1.31 o 
  -7  -8   7        0.04        0.64      0.84 o 
  -6  -8   7       18.49       19.76      1.85 o 
  -5  -8   7        0.78        0.99      0.88 o 
  -4  -8   7        5.16        5.10      1.15 o 
  -3  -8   7        8.59        9.16      1.29 o 
  -2  -8   7        0.00        0.03      0.76 o 
  -1  -8   7       58.45       51.29      2.66 o 
   0  -8   7        3.48        4.19      1.09 o 
   1  -8   7        3.15        3.90      1.11 o 
   2  -8   7        0.56        1.56      0.91 o 
   3  -8   7        5.24        4.98      1.25 o 
  -7  -7   7       19.95       14.79      1.70 o 
  -6  -7   7        0.33        0.50      0.85 o 
  -5  -7   7       43.61       44.09      2.41 o 
  -4  -7   7        0.49        1.49      0.80 o 
  -3  -7   7        8.01        7.51      1.12 o 
  -2  -7   7       25.84       19.14      1.63 o 
  -1  -7   7        0.94        1.05      0.79 o 
   0  -7   7        0.11        0.32      0.70 o 
   1  -7   7        0.74        1.85      0.82 o 
   2  -7   7        6.78        2.71      0.66 o 
   3  -7   7        5.59        5.65      0.85 o 
   4  -7   7        4.70        4.98      0.93 o 
  -8  -6   7        0.24       -0.47      0.79 o 
  -7  -6   7      105.39      119.58      4.29 o 
  -6  -6   7        9.20       10.10      1.37 o 
  -5  -6   7       52.42       44.44      2.35 o 
  -4  -6   7        3.48        3.07      0.79 o 
  -3  -6   7      105.27       99.06      3.36 o 
  -2  -6   7      861.23      826.03     14.53 o 
  -1  -6   7       87.58       85.82      3.15 o 
   0  -6   7        6.36        4.60      1.04 o 
   1  -6   7       31.41       40.14      1.54 o 
   2  -6   7       16.25       19.03      2.17 o 
   3  -6   7        2.54        2.46      0.63 o 
   4  -6   7        1.31        1.51      0.60 o 
   5  -6   7        0.45       -0.03      0.96 o 
  -8  -5   7        0.37        0.82      0.81 o 
  -7  -5   7       20.05       20.46      1.88 o 
  -6  -5   7        0.01        0.37      0.65 o 
  -5  -5   7        4.85        8.81      1.17 o 
  -4  -5   7        8.81       11.72      1.18 o 
  -3  -5   7       11.11        9.85      1.11 o 
  -2  -5   7       63.80       58.49      1.59 o 
  -1  -5   7       62.92       67.99      1.79 o 
   0  -5   7      111.79      123.61      3.22 o 
   1  -5   7        0.22        0.33      0.44 o 
   2  -5   7       45.58       47.64      1.69 o 
   3  -5   7       76.20       81.19      2.30 o 
   4  -5   7       24.28       21.33      1.36 o 
   5  -5   7       11.40        9.38      1.77 o 
  -8  -4   7        0.25        0.10      0.77 o 
  -7  -4   7        4.73        3.56      1.10 o 
  -6  -4   7        0.06        1.51      0.89 o 
  -5  -4   7       33.43       43.82      2.20 o 
  -4  -4   7        1.50        0.79      0.44 o 
  -3  -4   7      177.98      168.95      2.89 o 
  -2  -4   7       17.02       16.73      0.83 o 
  -1  -4   7       99.27      103.30      2.15 o 
   0  -4   7      302.21      266.74      4.17 o 
   1  -4   7       73.70       82.04      2.85 o 
   2  -4   7      134.18      143.64      2.94 o 
   3  -4   7        0.79        0.01      0.38 o 
   4  -4   7       16.64       19.75      2.05 o 
   5  -4   7        8.71        7.47      1.58 o 
   6  -4   7       10.23       12.19      1.99 o 
  -8  -3   7        9.27        8.48      1.44 o 
  -7  -3   7        0.16        0.72      0.67 o 
  -6  -3   7       10.50       10.28      1.24 o 
  -5  -3   7        4.38        6.38      0.65 o 
  -4  -3   7       38.40       40.59      1.28 o 
  -3  -3   7       21.28       17.48      0.88 o 
  -2  -3   7      110.08      106.19      2.08 o 
  -1  -3   7        9.33        7.59      0.56 o 
   0  -3   7        4.97        4.69      1.63 o 
   1  -3   7      257.91      255.29      5.14 o 
   2  -3   7        0.01        0.27      0.38 o 
   3  -3   7        3.80        5.80      0.65 o 
   4  -3   7        1.93        2.26      0.96 o 
   5  -3   7       31.52       33.82      2.62 o 
   6  -3   7        6.49        5.63      1.55 o 
   7  -3   7        0.00       -0.45      0.92 o 
  -7  -2   7        3.86        3.36      1.01 o 
  -6  -2   7       18.94       15.47      1.17 o 
  -5  -2   7        0.98        1.12      0.43 o 
  -4  -2   7       33.89       28.74      1.08 o 
  -3  -2   7       20.81       17.43      0.90 o 
  -2  -2   7        1.85        1.55      0.33 o 
  -1  -2   7        0.91        1.77      0.55 o 
   0  -2   7       27.02       27.29      0.97 o 
   1  -2   7      629.00      654.72      8.08 o 
   2  -2   7       56.35       47.96      1.40 o 
   3  -2   7       18.84       10.51      0.73 o 
   4  -2   7        0.86       -0.30      0.61 o 
   5  -2   7       32.78       30.43      2.41 o 
   6  -2   7       20.87       23.27      2.39 o 
   7  -2   7        3.84        2.15      1.12 o 
  -8  -1   7       19.26       13.49      1.70 o 
  -7  -1   7        1.44       -0.09      0.70 o 
  -6  -1   7       71.28       81.80      3.15 o 
  -5  -1   7        0.59        1.00      0.58 o 
  -4  -1   7        8.26        6.26      0.84 o 
  -3  -1   7        2.27        1.23      0.32 o 
  -2  -1   7       63.65       64.70      1.46 o 
  -1  -1   7      152.98      150.97      5.21 o 
   0  -1   7     3153.67     3090.82     38.48 o 
   1  -1   7      145.37      129.86      2.29 o 
   2  -1   7       10.09        9.30      1.26 o 
   3  -1   7       18.92       17.17      1.54 o 
   4  -1   7        0.47        1.75      0.70 o 
   5  -1   7       24.48       25.45      2.26 o 
   6  -1   7        6.58        4.22      1.27 o 
   7  -1   7        0.20        0.14      0.91 o 
   8  -1   7        2.06        1.91      1.31 o 
  -8   0   7        0.56        0.91      0.90 o 
  -7   0   7        0.86        1.20      0.89 o 
  -6   0   7        1.34       -0.32      0.62 o 
  -5   0   7      741.34      747.73     13.82 o 
  -4   0   7       22.76       22.44      1.46 o 
  -3   0   7       33.50       36.51      1.68 o 
  -2   0   7      172.29      176.01      4.16 o 
  -1   0   7       44.00       31.68      0.93 o 
   0   0   7      800.08      844.56      9.69 o 
   1   0   7     1669.98     1615.78     17.74 o 
   2   0   7        0.61        0.05      0.14 o 
   3   0   7      272.19      271.76      3.10 o 
   4   0   7      271.76      298.26      4.02 o 
   5   0   7       68.72       66.07      3.28 o 
   6   0   7        5.47        5.04      1.27 o 
   7   0   7        4.49        6.14      1.46 o 
   8   0   7        4.69        5.04      1.61 o 
  -8   1   7        2.42        1.04      0.94 o 
  -7   1   7        0.47        1.33      0.80 o 
  -6   1   7        0.48        0.77      0.70 o 
  -5   1   7      136.05      137.55      4.20 o 
  -4   1   7        1.18        1.60      0.63 o 
  -3   1   7        4.27        1.74      0.54 o 
  -2   1   7       37.00       39.46      1.67 o 
  -1   1   7       53.86       45.27      1.10 o 
   0   1   7     1653.16     1705.45     14.52 o 
   1   1   7       22.03       20.76      0.46 o 
   2   1   7       61.08       55.24      1.03 o 
   3   1   7        3.53        3.84      0.34 o 
   4   1   7       20.16       16.46      0.62 o 
   5   1   7       30.79       23.21      0.77 o 
   6   1   7       59.36       67.58      1.97 o 
   7   1   7        3.95        4.60      0.81 o 
   8   1   7        5.78        2.75      1.23 o 
  -8   2   7       20.31       27.25      2.48 o 
  -7   2   7        2.55        1.51      0.92 o 
  -6   2   7        0.31        1.10      0.71 o 
  -5   2   7      115.88      124.75      4.13 o 
  -4   2   7       93.94      103.17      3.41 o 
  -3   2   7     1007.18      994.76     17.18 o 
  -2   2   7      162.12      158.27      3.99 o 
  -1   2   7        0.08        0.93      0.41 o 
   0   2   7       93.30       95.48      1.79 o 
   1   2   7      140.79      140.79      1.70 o 
   2   2   7      731.87      718.74      8.63 o 
   3   2   7       20.73       20.68      0.85 o 
   4   2   7       71.72       61.51      1.57 o 
   5   2   7       30.19       38.47      1.01 o 
   6   2   7      115.20      117.24      2.63 o 
   7   2   7        8.32       11.56      1.52 o 
   8   2   7        0.28       -0.22      0.49 o 
  -7   3   7        2.67        2.53      1.03 o 
  -6   3   7       16.06       19.65      1.92 o 
  -5   3   7      396.93      394.93      8.96 o 
  -4   3   7       31.73       29.39      1.83 o 
  -3   3   7       49.83       58.22      2.39 o 
  -2   3   7        0.71        0.11      0.43 o 
  -1   3   7       15.61       17.94      1.16 o 
   0   3   7      762.79      749.87      8.86 o 
   1   3   7       82.28       93.84      1.79 o 
   2   3   7        0.17        0.10      0.21 o 
   3   3   7        4.56        6.24      0.54 o 
   4   3   7        0.53        0.22      0.30 o 
   5   3   7        0.11        0.00      0.31 o 
   6   3   7        9.62        9.53      1.08 o 
   7   3   7        5.79        4.64      0.71 o 
   8   3   7       20.77       23.27      1.32 o 
   9   3   7        0.09       -0.49      0.71 o 
  -7   4   7       11.02        7.26      1.48 o 
  -6   4   7       30.12       23.77      2.13 o 
  -5   4   7       10.75        6.62      1.20 o 
  -4   4   7        5.08        3.51      0.91 o 
  -3   4   7        0.59        1.05      0.53 o 
  -2   4   7      266.50      276.06      6.11 o 
  -1   4   7        4.57        5.27      0.47 o 
   0   4   7       93.37       80.75      1.93 o 
   1   4   7      436.75      428.79      5.54 o 
   2   4   7      347.65      345.47      4.73 o 
   3   4   7       12.26       13.98      1.55 o 
   4   4   7       26.98       29.09      1.13 o 
   5   4   7        2.96        2.48      0.52 o 
   6   4   7       19.78       21.81      1.96 o 
   7   4   7       16.35       23.83      1.32 o 
   8   4   7        6.07        3.73      1.25 o 
   9   4   7        0.11        0.45      0.72 o 
  -6   5   7       14.55       18.79      2.01 o 
  -5   5   7        2.90       -0.08      0.68 o 
  -4   5   7       49.26       45.67      2.50 o 
  -3   5   7       16.02       12.98      1.31 o 
  -2   5   7       10.89       12.36      1.21 o 
  -1   5   7      135.93      131.59      2.35 o 
   0   5   7       44.39       43.83      0.93 o 
   1   5   7       20.88       16.01      0.68 o 
   2   5   7       43.54       38.97      1.17 o 
   3   5   7      878.93      875.04     10.53 o 
   4   5   7        0.16        0.28      0.62 o 
   5   5   7      479.85      507.40      8.31 o 
   6   5   7       37.66       32.10      1.41 o 
   7   5   7        3.94        2.92      0.66 o 
   8   5   7       47.65       48.75      1.95 o 
  -6   6   7        3.47        2.39      1.05 o 
  -5   6   7        0.36       -0.79      0.58 o 
  -4   6   7        1.86        0.19      0.67 o 
  -3   6   7        2.35        3.44      0.90 o 
  -2   6   7       10.35        6.25      0.65 o 
  -1   6   7        9.53       11.79      0.55 o 
   0   6   7       20.56       16.19      0.60 o 
   1   6   7      923.32      943.28      8.82 o 
   2   6   7     1120.29     1129.35     14.14 o 
   3   6   7       22.90       19.67      0.91 o 
   4   6   7      144.75      149.43      2.86 o 
   5   6   7       21.14       16.62      1.03 o 
   6   6   7      255.33      257.57      4.56 o 
   7   6   7       43.39       40.55      2.31 o 
   8   6   7        6.28        5.12      1.16 o 
  -5   7   7        1.26        0.36      0.76 o 
  -4   7   7        2.18        1.17      0.80 o 
  -3   7   7        0.00       -0.01      0.80 o 
  -2   7   7       49.19       45.17      1.99 o 
  -1   7   7       63.19       65.59      1.32 o 
   0   7   7        8.25        8.96      0.51 o 
   1   7   7      125.17      143.75      2.01 o 
   2   7   7        1.49        1.29      0.37 o 
   3   7   7      186.13      174.34      3.53 o 
   4   7   7      104.24      106.31      2.35 o 
   5   7   7        4.38        4.49      0.96 o 
   6   7   7      178.37      165.14      4.91 o 
   7   7   7        0.10       -0.64      0.59 o 
   8   7   7        5.83        4.12      1.17 o 
   9   7   7        0.69       -0.13      0.85 o 
  -5   8   7        8.08        5.60      1.35 o 
  -4   8   7        1.86        1.22      0.82 o 
  -3   8   7       27.61       25.90      1.32 o 
  -2   8   7        0.12        0.54      0.48 o 
  -1   8   7       60.46       58.39      1.30 o 
   0   8   7        1.64        1.14      0.37 o 
   1   8   7      297.73      317.34      3.68 o 
   2   8   7      283.05      275.99      4.20 o 
   3   8   7       56.38       52.36      1.52 o 
   4   8   7      116.88      110.62      3.58 o 
   5   8   7      263.58      260.41      6.46 o 
   6   8   7       49.65       48.04      2.58 o 
   7   8   7        0.04        0.93      0.86 o 
   8   8   7      136.21      131.92      4.80 o 
  -4   9   7        1.74        1.41      0.65 o 
  -3   9   7        2.88        4.44      0.78 o 
  -2   9   7        0.11        2.04      0.59 o 
  -1   9   7        0.07        0.54      0.52 o 
   0   9   7      305.99      309.91      3.76 o 
   1   9   7       40.78       39.85      1.09 o 
   2   9   7       33.60       31.44      1.71 o 
   3   9   7       12.68       11.01      1.19 o 
   4   9   7       71.24       75.15      2.98 o 
   5   9   7      178.20      176.93      5.18 o 
   6   9   7        1.65       -0.44      0.65 o 
   7   9   7       15.48       19.82      1.95 o 
   8   9   7        9.90        6.01      1.44 o 
  -3  10   7        0.12        0.82      0.60 o 
  -2  10   7        3.60        5.00      1.38 o 
  -1  10   7       33.48       30.35      1.35 o 
   0  10   7        3.09        2.04      0.76 o 
   1  10   7       17.10       18.28      1.07 o 
   2  10   7        3.01        1.84      0.64 o 
   3  10   7        0.25       -0.01      0.51 o 
   4  10   7       62.16       66.89      2.90 o 
   5  10   7        1.82        4.52      1.07 o 
   6  10   7       33.01       29.77      2.22 o 
   7  10   7        1.08        2.10      1.04 o 
   8  10   7       25.72       25.41      2.40 o 
  -2  11   7        1.38        1.84      0.94 o 
  -1  11   7        5.97        7.93      1.24 o 
   0  11   7       55.15       67.85      2.83 o 
   1  11   7       19.87       20.25      1.07 o 
   2  11   7       17.20       19.08      1.50 o 
   3  11   7       16.33       14.74      1.50 o 
   4  11   7       85.59       93.58      3.58 o 
   5  11   7       20.53       16.74      1.70 o 
   6  11   7        8.75        7.95      1.42 o 
   7  11   7        2.93        3.27      1.12 o 
  -1  12   7       13.14       17.29      1.71 o 
   0  12   7       14.58       15.58      1.58 o 
   2  12   7      214.41      231.59      5.84 o 
   3  12   7       42.98       47.67      2.52 o 
   4  12   7       57.73       56.40      2.85 o 
   5  12   7       16.42       17.13      1.78 o 
   6  12   7        0.35       -0.68      0.80 o 
   3  13   7      193.55      236.10      6.27 o 
   4  13   7        1.06        0.72      0.89 o 
  -5  -9   8       18.61       19.70      2.01 o 
  -4  -9   8        0.22        0.43      0.88 o 
  -3  -9   8       11.36       13.77      1.71 o 
  -2  -9   8       32.74       40.69      2.57 o 
  -1  -9   8        8.06        9.18      1.51 o 
   0  -9   8       27.22       22.62      2.05 o 
  -6  -8   8       15.10       16.19      1.81 o 
  -5  -8   8       29.65       34.38      2.35 o 
  -4  -8   8        9.29       10.10      1.45 o 
  -3  -8   8        4.10        2.94      1.00 o 
  -2  -8   8        2.22        2.64      1.06 o 
  -1  -8   8       42.47       35.71      2.32 o 
   0  -8   8        7.16        5.99      1.25 o 
   1  -8   8        2.58        1.36      0.98 o 
   2  -8   8       15.14       21.46      1.97 o 
  -7  -7   8       12.64       15.94      1.85 o 
  -6  -7   8       57.55       61.47      3.09 o 
  -5  -7   8       31.67       35.08      2.21 o 
  -4  -7   8        2.77        4.08      1.07 o 
  -3  -7   8       35.47       35.38      2.17 o 
  -2  -7   8        0.00        1.84      0.86 o 
  -1  -7   8        1.29        0.71      0.76 o 
   0  -7   8        0.03       -0.32      0.76 o 
   1  -7   8        4.90        6.94      1.17 o 
   2  -7   8        3.80        2.90      0.91 o 
   3  -7   8        9.99       13.36      1.19 o 
  -7  -6   8       15.68       13.14      1.67 o 
  -6  -6   8       45.15       55.00      2.81 o 
  -5  -6   8      110.99      106.68      3.77 o 
  -4  -6   8        0.31        0.08      0.70 o 
  -3  -6   8       26.42       23.35      1.70 o 
  -2  -6   8        0.96        1.48      0.80 o 
  -1  -6   8       34.46       35.88      2.08 o 
   0  -6   8       10.11       12.06      1.34 o 
   1  -6   8        2.02        1.18      0.53 o 
   2  -6   8        0.87        1.75      0.61 o 
   3  -6   8        0.09        0.10      0.48 o 
   4  -6   8        1.30        0.74      1.05 o 
  -7  -5   8        5.14        7.03      1.34 o 
  -6  -5   8       80.70       77.70      3.25 o 
  -5  -5   8       94.93       91.67      3.37 o 
  -4  -5   8       24.15       16.37      1.45 o 
  -3  -5   8      113.83      110.35      3.47 o 
  -2  -5   8       30.33       31.92      1.83 o 
  -1  -5   8      179.30      185.18      3.37 o 
   0  -5   8       43.08       30.50      1.34 o 
   1  -5   8       11.06        5.41      0.71 o 
   2  -5   8       22.09       30.64      2.80 o 
   3  -5   8        1.71        1.91      0.88 o 
   4  -5   8        1.11        2.22      1.04 o 
   5  -5   8        0.84       -0.37      0.76 o 
  -8  -4   8        0.89        1.59      1.03 o 
  -7  -4   8        0.94       -0.12      0.77 o 
  -6  -4   8        2.52        2.20      0.87 o 
  -5  -4   8       91.34       72.61      2.89 o 
  -4  -4   8       43.00       36.04      1.93 o 
  -3  -4   8      146.05      154.91      2.85 o 
  -2  -4   8        1.35        1.38      0.41 o 
  -1  -4   8      110.05       96.36      2.16 o 
   0  -4   8      804.88      837.77     10.41 o 
   1  -4   8       60.76       50.73      1.67 o 
   2  -4   8      102.39       93.68      3.27 o 
   3  -4   8        0.51        0.86      0.74 o 
   4  -4   8       16.31       12.02      1.76 o 
   5  -4   8       80.74       88.08      4.48 o 
   6  -4   8        2.57        3.54      1.52 o 
  -8  -3   8       13.43       14.44      1.72 o 
  -7  -3   8       17.52       18.71      1.85 o 
  -6  -3   8       24.98       24.49      1.84 o 
  -5  -3   8       19.85       20.40      1.05 o 
  -4  -3   8       40.18       47.46      1.49 o 
  -3  -3   8        0.24        0.59      0.37 o 
  -2  -3   8        0.01        0.42      0.28 o 
  -1  -3   8       39.90       38.13      1.24 o 
   0  -3   8        5.19        5.84      1.34 o 
   1  -3   8      462.99      443.64      6.45 o 
   2  -3   8       90.28       90.51      2.18 o 
   3  -3   8        0.42       -0.41      0.47 o 
   4  -3   8        7.76       10.98      1.66 o 
   5  -3   8       12.70        8.61      1.60 o 
   6  -3   8       15.24       12.19      2.07 o 
  -8  -2   8        2.99        3.32      1.22 o 
  -7  -2   8        2.82        2.94      1.04 o 
  -6  -2   8        0.23        0.66      0.83 o 
  -5  -2   8       13.31       16.71      0.96 o 
  -4  -2   8        8.25        9.19      0.73 o 
  -3  -2   8       20.80       17.57      1.18 o 
  -2  -2   8        2.95        2.58      1.12 o 
  -1  -2   8        2.45        0.99      0.30 o 
   0  -2   8        7.72        8.01      0.62 o 
   1  -2   8       13.81       12.40      0.77 o 
   2  -2   8       99.37      116.13      2.36 o 
   3  -2   8        4.44        1.67      0.83 o 
   4  -2   8        0.72       -0.33      0.49 o 
   5  -2   8        0.02        0.37      0.75 o 
   6  -2   8       26.77       24.93      2.57 o 
   7  -2   8        4.72        4.06      1.54 o 
  -8  -1   8        4.67        3.09      1.02 o 
  -7  -1   8       19.08       18.84      1.80 o 
  -6  -1   8       22.80       28.32      1.86 o 
  -5  -1   8      121.38      126.76      3.86 o 
  -4  -1   8       23.67       29.35      1.15 o 
  -3  -1   8      331.93      323.26      5.97 o 
  -2  -1   8       38.28       38.60      1.17 o 
  -1  -1   8       76.87       82.24      1.72 o 
   0  -1   8      479.90      472.53      6.06 o 
   1  -1   8      250.97      232.11      3.53 o 
   2  -1   8       74.80       86.26      3.20 o 
   3  -1   8        0.50        3.32      0.84 o 
   4  -1   8        0.85        0.39      0.52 o 
   5  -1   8       37.37       32.41      2.46 o 
   6  -1   8       13.02       13.57      2.04 o 
   7  -1   8        0.96        3.27      1.34 o 
  -8   0   8        0.02       -1.01      0.76 o 
  -7   0   8       19.01       17.85      1.80 o 
  -6   0   8       30.11       29.62      2.04 o 
  -5   0   8      201.56      199.11      5.23 o 
  -4   0   8      145.02      134.54      3.91 o 
  -3   0   8      106.37      115.42      3.38 o 
  -2   0   8       57.43       66.47      1.56 o 
  -1   0   8      540.67      592.02      7.23 o 
   0   0   8       75.54       92.16      1.79 o 
   1   0   8       39.26       39.81      1.10 o 
   2   0   8       12.30        8.46      1.07 o 
   3   0   8       28.77       20.22      1.39 o 
   4   0   8        0.10        0.72      0.34 o 
   5   0   8        5.94        3.15      1.04 o 
   6   0   8       28.51       39.19      2.94 o 
   7   0   8        0.66        0.89      1.02 o 
   8   0   8        0.24        0.44      1.06 o 
  -7   1   8        3.80        4.33      1.11 o 
  -6   1   8        0.88        2.85      0.90 o 
  -5   1   8       19.46       20.18      1.72 o 
  -4   1   8       33.33       32.76      1.88 o 
  -3   1   8      164.23      172.85      4.45 o 
  -2   1   8      127.78      126.50      3.51 o 
  -1   1   8      204.26      200.71      3.05 o 
   0   1   8      189.90      197.86      2.24 o 
   1   1   8      214.43      230.08      2.22 o 
   2   1   8        7.26       13.08      2.10 o 
   3   1   8       22.48       25.27      0.74 o 
   4   1   8       68.87       71.07      1.35 o 
   5   1   8       13.00       20.03      1.06 o 
   6   1   8        8.80        4.78      1.22 o 
   7   1   8        2.40        4.01      1.28 o 
   8   1   8       10.57       11.94      2.15 o 
  -7   2   8        0.29        0.40      0.82 o 
  -6   2   8        2.94        0.40      0.69 o 
  -5   2   8      162.42      169.44      5.01 o 
  -4   2   8      187.71      200.89      5.28 o 
  -3   2   8      183.78      166.46      4.43 o 
  -2   2   8        5.79        4.06      0.76 o 
  -1   2   8      127.06      113.63      3.22 o 
   0   2   8       33.25       32.33      0.90 o 
   1   2   8      141.04      147.61      2.52 o 
   2   2   8      145.41      159.54      8.67 o 
   3   2   8       37.86       41.10      1.50 o 
   4   2   8        7.04       11.63      0.72 o 
   5   2   8       31.00       38.27      1.04 o 
   6   2   8       75.65       82.61      2.19 o 
   7   2   8       40.90       38.84      2.47 o 
   8   2   8        8.30        9.78      1.45 o 
  -7   3   8        1.22        1.23      0.97 o 
  -6   3   8       98.01      103.07      4.11 o 
  -5   3   8      309.03      314.80      7.68 o 
  -4   3   8        4.87        6.35      1.04 o 
  -3   3   8      180.12      169.54      4.57 o 
  -2   3   8       80.14       75.16      2.66 o 
  -1   3   8        0.11       -0.20      0.32 o 
   0   3   8      362.56      377.14      5.05 o 
   1   3   8        5.81        8.98      1.57 o 
   2   3   8      116.85      124.54      2.32 o 
   3   3   8      358.84      374.21      5.24 o 
   4   3   8        6.77        7.73      0.65 o 
   5   3   8        0.46        1.70      0.87 o 
   6   3   8        8.39        4.93      0.77 o 
   7   3   8        8.76        5.75      0.77 o 
   8   3   8        2.41        0.99      0.60 o 
  -7   4   8        1.46        3.67      1.22 o 
  -6   4   8       35.82       31.40      2.33 o 
  -5   4   8       50.09       49.56      2.71 o 
  -4   4   8       52.13       59.53      2.76 o 
  -3   4   8        0.93        1.51      0.64 o 
  -2   4   8       26.13       27.62      1.66 o 
  -1   4   8        2.41        5.78      0.86 o 
   0   4   8       88.97       90.23      2.36 o 
   1   4   8      250.50      244.66      3.66 o 
   2   4   8      251.45      251.93      4.49 o 
   3   4   8       89.66       88.78      1.97 o 
   4   4   8      205.78      218.02      3.67 o 
   5   4   8       13.55        8.39      0.76 o 
   6   4   8        0.93        0.33      0.45 o 
   7   4   8      117.78      132.17      3.08 o 
   8   4   8        4.75        4.26      1.26 o 
  -6   5   8        1.41        0.62      0.83 o 
  -5   5   8        2.16        2.60      0.99 o 
  -4   5   8        1.39        1.49      0.72 o 
  -3   5   8        0.66        1.11      0.62 o 
  -2   5   8       30.31       28.73      1.71 o 
  -1   5   8       22.16       19.38      1.60 o 
   0   5   8       32.40       31.64      1.06 o 
   1   5   8      214.54      207.56      4.91 o 
   2   5   8       64.60       61.16      1.61 o 
   3   5   8       92.76       92.85      2.04 o 
   4   5   8      113.18      109.10      2.38 o 
   5   5   8       69.97       73.66      2.94 o 
   6   5   8      194.87      212.05      3.99 o 
   7   5   8       18.04       11.34      1.02 o 
   8   5   8        0.51        1.04      0.91 o 
  -6   6   8        7.27        5.92      1.32 o 
  -5   6   8        1.18        2.78      1.02 o 
  -4   6   8       86.50       87.54      3.60 o 
  -3   6   8       41.90       36.54      2.18 o 
  -2   6   8        4.27        5.37      0.95 o 
  -1   6   8       28.53       31.55      1.42 o 
   0   6   8      187.65      188.59      2.47 o 
   1   6   8       49.77       60.61      1.54 o 
   2   6   8      121.00      129.18      2.48 o 
   3   6   8        8.77        9.13      0.71 o 
   4   6   8       45.54       46.03      2.52 o 
   5   6   8      187.06      183.62      3.51 o 
   6   6   8      421.44      396.46      6.20 o 
   7   6   8       12.22       11.75      1.06 o 
   8   6   8       27.34       29.85      2.12 o 
  -5   7   8        0.04        0.33      0.80 o 
  -4   7   8       19.00       12.37      1.54 o 
  -3   7   8      158.71      151.13      4.80 o 
  -2   7   8       48.84       54.72      2.54 o 
  -1   7   8      119.28      121.62      1.96 o 
   0   7   8       80.72       84.07      1.52 o 
   1   7   8        2.33        1.95      0.44 o 
   2   7   8       28.22       27.32      1.09 o 
   3   7   8      243.47      233.38      3.85 o 
   4   7   8       51.17       51.77      1.64 o 
   5   7   8       27.77       26.67      1.26 o 
   6   7   8        0.92        0.03      0.62 o 
   7   7   8      130.28      134.97      4.43 o 
   8   7   8       71.07       61.77      3.04 o 
  -4   8   8       10.96        8.55      1.40 o 
  -3   8   8       82.85       74.82      3.33 o 
  -2   8   8      118.08      112.59      2.63 o 
  -1   8   8        2.95        2.50      0.42 o 
   0   8   8        8.80        9.26      0.59 o 
   1   8   8        2.04        1.89      0.49 o 
   2   8   8      873.97      881.46     10.77 o 
   3   8   8      297.09      300.89      4.64 o 
   4   8   8      135.10      135.38      4.05 o 
   5   8   8       71.36       64.94      2.81 o 
   6   8   8       57.24       58.33      2.76 o 
   7   8   8      164.70      149.53      4.88 o 
   8   8   8      123.81      108.94      4.25 o 
  -4   9   8        5.05        2.32      1.10 o 
  -3   9   8        0.77        1.72      0.82 o 
  -2   9   8        3.83        6.53      1.93 o 
  -1   9   8        5.35        7.29      0.58 o 
   0   9   8       46.53       44.03      1.30 o 
   1   9   8      209.28      207.63      3.56 o 
   2   9   8        7.81        7.94      1.02 o 
   3   9   8      168.95      164.77      4.50 o 
   4   9   8      173.00      178.57      4.96 o 
   5   9   8        0.06        0.29      0.61 o 
   6   9   8        2.94        2.54      0.97 o 
   7   9   8        0.73        1.57      0.97 o 
   8   9   8       43.16       43.58      2.80 o 
  -3  10   8        1.64        4.06      0.82 o 
  -2  10   8        5.46        4.24      0.77 o 
  -1  10   8        0.02        0.89      0.54 o 
   0  10   8        0.59        0.22      0.64 o 
   1  10   8       22.55       20.45      1.43 o 
   2  10   8        4.63        4.63      0.90 o 
   3  10   8        0.22        0.28      0.53 o 
   4  10   8        0.13        0.65      0.62 o 
   5  10   8       40.17       33.87      2.20 o 
   6  10   8       10.98        5.78      1.25 o 
   7  10   8        0.87        1.49      0.97 o 
  -2  11   8        4.14        7.06      1.30 o 
  -1  11   8        1.35        3.33      1.00 o 
   1  11   8        5.89        6.81      1.06 o 
   2  11   8        0.71        0.39      0.70 o 
   3  11   8       23.54       23.62      1.69 o 
   4  11   8       35.22       44.03      2.43 o 
   5  11   8        0.01        0.43      0.75 o 
   6  11   8       26.78       24.53      2.09 o 
   7  11   8        0.14        2.90      1.14 o 
   2  12   8       32.68       33.84      2.07 o 
   3  12   8      129.82      134.46      4.33 o 
   4  12   8        0.73        1.31      0.83 o 
   5  12   8       73.21       76.78      3.52 o 
   6  12   8        0.11        0.48      0.77 o 
   3  13   8        0.34        0.21      0.86 o 
  -2  -9   9        0.01       -0.90      0.79 o 
  -5  -8   9        0.47        0.29      0.97 o 
  -4  -8   9        6.77       11.44      1.58 o 
  -3  -8   9       27.77       32.01      2.26 o 
  -2  -8   9        1.24        2.86      1.08 o 
  -1  -8   9        2.34        1.11      0.88 o 
   0  -8   9       12.14       21.21      1.96 o 
   1  -8   9       11.93       14.64      1.75 o 
  -6  -7   9       67.70       70.90      3.37 o 
  -5  -7   9       18.68       20.66      1.88 o 
  -4  -7   9        0.02        0.51      0.84 o 
  -3  -7   9       23.14       26.28      1.96 o 
  -2  -7   9        0.84        0.23      0.81 o 
  -1  -7   9       16.06       20.47      1.77 o 
   0  -7   9        7.08        4.72      1.12 o 
   1  -7   9        4.06        6.27      1.24 o 
  -6  -6   9        0.46        1.05      1.01 o 
  -5  -6   9       33.20       37.21      2.33 o 
  -4  -6   9       14.99       11.95      1.40 o 
  -3  -6   9        2.31        4.00      1.01 o 
  -2  -6   9        5.04        2.52      0.91 o 
  -1  -6   9       12.31        6.92      1.18 o 
   0  -6   9        4.22        5.52      1.07 o 
   1  -6   9        1.54        2.61      0.59 o 
   2  -6   9        0.10        0.41      0.74 o 
   3  -6   9       12.99        8.98      1.57 o 
  -7  -5   9        0.10       -0.59      0.85 o 
  -6  -5   9       69.07       83.15      3.43 o 
  -5  -5   9        3.44        2.38      0.89 o 
  -4  -5   9        8.98        7.85      1.20 o 
  -3  -5   9       21.25       19.54      1.57 o 
  -2  -5   9       42.97       37.74      2.05 o 
  -1  -5   9       16.00       16.03      2.57 o 
   0  -5   9       16.74       15.72      1.06 o 
   1  -5   9        0.22        0.89      0.51 o 
   2  -5   9       15.63       21.39      2.04 o 
   3  -5   9        2.98        2.15      0.97 o 
   4  -5   9        6.57        5.27      1.45 o 
  -7  -4   9        2.03        1.43      1.01 o 
  -6  -4   9        3.70        2.77      0.98 o 
  -5  -4   9        1.05        1.35      0.81 o 
  -4  -4   9        0.99        0.10      0.58 o 
  -3  -4   9       22.62       22.46      1.49 o 
  -2  -4   9        3.72        2.82      0.51 o 
  -1  -4   9       13.07       17.43      1.00 o 
   0  -4   9      218.86      208.16      3.72 o 
   1  -4   9       66.31       88.35      2.31 o 
   2  -4   9        5.27        5.39      1.14 o 
   3  -4   9        0.26       -0.30      0.63 o 
   4  -4   9        0.00        0.44      0.79 o 
   5  -4   9        6.99       10.83      1.89 o 
  -7  -3   9       39.53       43.89      2.66 o 
  -6  -3   9       47.99       44.08      2.47 o 
  -5  -3   9       33.44       35.70      2.08 o 
  -4  -3   9        3.39        6.86      0.68 o 
  -3  -3   9        2.67        2.46      1.16 o 
  -2  -3   9        2.56        1.79      0.43 o 
  -1  -3   9       30.27       33.84      1.24 o 
   0  -3   9       52.56       39.26      1.36 o 
   1  -3   9       38.01       48.01      1.57 o 
   2  -3   9       14.86       15.08      1.65 o 
   3  -3   9        4.13        3.88      1.12 o 
   4  -3   9       44.55       48.93      3.09 o 
   5  -3   9       13.70        9.79      1.76 o 
   6  -3   9        2.47        0.98      1.19 o 
  -7  -2   9        0.00        1.01      0.94 o 
  -6  -2   9       29.08       35.11      1.49 o 
  -5  -2   9        0.19        1.61      0.49 o 
  -4  -2   9        0.17        0.07      0.38 o 
  -3  -2   9        0.19        0.24      0.34 o 
  -2  -2   9        5.65        3.88      0.49 o 
  -1  -2   9       14.56       15.39      1.46 o 
   0  -2   9        0.53        0.84      0.50 o 
   1  -2   9       80.92       84.36      1.98 o 
   2  -2   9      152.70      160.15      4.90 o 
   3  -2   9        6.11        8.83      1.38 o 
   4  -2   9       10.88       16.39      1.94 o 
   5  -2   9        8.93        5.98      1.44 o 
   6  -2   9        2.77        3.28      1.29 o 
  -7  -1   9        0.08        0.77      0.75 o 
  -6  -1   9       16.04       15.42      1.35 o 
  -5  -1   9        5.16        3.94      0.78 o 
  -4  -1   9        3.88        3.95      0.58 o 
  -3  -1   9      208.40      201.97      3.94 o 
  -2  -1   9        1.05        1.95      0.42 o 
  -1  -1   9       90.45       89.94      1.93 o 
   0  -1   9       21.54       22.07      0.93 o 
   1  -1   9       78.06       68.92      2.77 o 
   2  -1   9       67.86       80.22      3.23 o 
   3  -1   9       37.08       48.73      2.68 o 
   4  -1   9        4.36        2.64      1.00 o 
   5  -1   9        3.25        3.33      1.13 o 
   6  -1   9        3.41        4.23      1.42 o 
   7  -1   9        7.54        9.85      2.03 o 
  -7   0   9        2.37        1.97      0.85 o 
  -6   0   9        0.55        0.44      0.64 o 
  -5   0   9       30.80       32.12      1.98 o 
  -4   0   9      209.00      207.54      5.27 o 
  -3   0   9      192.52      216.42      5.27 o 
  -2   0   9       22.68       17.80      0.88 o 
  -1   0   9        7.13        9.74      0.67 o 
   0   0   9      163.10      165.42      2.74 o 
   1   0   9      373.88      374.97      7.97 o 
   2   0   9       27.83       22.27      1.64 o 
   3   0   9       38.26       50.62      2.60 o 
   4   0   9        1.75        1.51      0.71 o 
   5   0   9        6.60        6.21      1.41 o 
   6   0   9        9.42        6.76      1.50 o 
   7   0   9        0.13       -0.07      0.84 o 
  -7   1   9        0.08        0.09      0.87 o 
  -6   1   9       13.72       11.55      1.43 o 
  -5   1   9        0.59        1.37      0.74 o 
  -4   1   9      117.45      122.44      3.87 o 
  -3   1   9      192.37      178.30      4.73 o 
  -2   1   9        1.94        1.58      0.58 o 
  -1   1   9        5.89        7.05      0.88 o 
   0   1   9        1.92        1.10      0.26 o 
   1   1   9       52.05       57.29      1.38 o 
   2   1   9       89.41      105.93      1.66 o 
   3   1   9       11.09        9.58      0.75 o 
   4   1   9        2.71        2.83      0.37 o 
   5   1   9        1.93        2.01      0.53 o 
   6   1   9       11.32       13.24      1.26 o 
   7   1   9        0.48        1.21      0.96 o 
  -7   2   9        2.55        2.93      0.99 o 
  -6   2   9        0.91        2.32      0.98 o 
  -5   2   9       73.09       75.95      3.18 o 
  -4   2   9      294.40      296.89      7.00 o 
  -3   2   9     1169.64     1204.28     20.72 o 
  -2   2   9      186.31      183.49      4.73 o 
  -1   2   9      152.08      137.23      3.80 o 
   0   2   9        4.57        3.30      0.46 o 
   1   2   9      408.25      418.68      5.65 o 
   2   2   9      434.84      434.61      5.87 o 
   3   2   9        1.44        3.53      0.38 o 
   4   2   9       45.22       47.58      1.13 o 
   5   2   9       81.29       90.62      3.75 o 
   6   2   9       55.68       44.17      1.65 o 
   7   2   9        6.09        6.50      1.55 o 
   8   2   9        3.60        2.90      0.75 o 
  -7   3   9        2.94        4.57      1.26 o 
  -6   3   9       68.10       67.30      3.36 o 
  -5   3   9        0.00       -0.50      0.72 o 
  -4   3   9       22.40       24.27      1.80 o 
  -3   3   9      185.35      182.36      4.98 o 
  -2   3   9      262.80      277.67      6.39 o 
  -1   3   9       41.30       41.87      1.99 o 
   0   3   9        0.38        0.14      0.22 o 
   1   3   9        0.68        0.88      0.31 o 
   2   3   9       18.84       21.60      0.93 o 
   3   3   9        0.43       -0.15      0.28 o 
   4   3   9       71.14       74.34      2.30 o 
   5   3   9        1.32        3.80      0.57 o 
   6   3   9       12.11       16.27      1.13 o 
   7   3   9        6.11        4.75      0.79 o 
   8   3   9        0.00        0.38      0.57 o 
  -6   4   9       31.79       31.14      2.34 o 
  -5   4   9        0.04        1.04      0.69 o 
  -4   4   9       36.93       36.20      2.15 o 
  -3   4   9       12.00       11.81      1.32 o 
  -2   4   9       78.79       82.23      3.01 o 
  -1   4   9      448.40      482.09      9.57 o 
   0   4   9       48.76       47.16      1.35 o 
   1   4   9       36.90       34.78      1.14 o 
   2   4   9        8.87        7.64      0.62 o 
   3   4   9      145.16      133.96      2.61 o 
   4   4   9        0.06        1.28      0.88 o 
   5   4   9       26.79       18.47      1.04 o 
   6   4   9        5.21        6.49      0.77 o 
   7   4   9       45.57       45.67      3.03 o 
   8   4   9       34.58       29.63      1.52 o 
  -6   5   9        5.68        6.36      1.41 o 
  -5   5   9       17.77       16.83      1.80 o 
  -4   5   9        0.10        0.06      0.68 o 
  -3   5   9        6.09        5.65      1.06 o 
  -2   5   9      123.04      116.15      3.76 o 
  -1   5   9        0.69        0.53      0.50 o 
   0   5   9        7.39       10.94      0.72 o 
   1   5   9        2.00        3.24      1.58 o 
   2   5   9        2.27        1.99      0.43 o 
   3   5   9      132.15      135.86      2.66 o 
   4   5   9       56.96       47.60      1.54 o 
   5   5   9       24.92       30.70      2.04 o 
   6   5   9      158.74      159.45      3.36 o 
   7   5   9       14.95       13.49      2.02 o 
   8   5   9       29.93       39.69      3.00 o 
  -5   6   9        0.31        0.17      0.74 o 
  -4   6   9        0.29        0.60      0.78 o 
  -3   6   9       14.73       11.38      1.38 o 
  -2   6   9       10.80        9.65      1.28 o 
  -1   6   9       10.90        8.66      0.70 o 
   0   6   9       70.02       70.57      1.83 o 
   1   6   9       29.30       27.87      1.09 o 
   2   6   9        0.68        1.07      0.38 o 
   3   6   9       40.37       40.06      2.36 o 
   4   6   9       30.06       33.25      1.32 o 
   5   6   9       58.18       54.33      1.78 o 
   6   6   9       17.67       14.46      1.09 o 
   7   6   9        0.80       -0.29      0.61 o 
   8   6   9        0.20        0.94      0.89 o 
  -5   7   9        0.21        0.23      0.70 o 
  -4   7   9        7.97        7.99      1.38 o 
  -3   7   9       34.89       35.50      2.27 o 
  -2   7   9       46.99       46.38      2.45 o 
  -1   7   9       71.71       68.57      1.81 o 
   0   7   9       28.87       29.96      1.17 o 
   1   7   9       86.91       78.69      2.18 o 
   2   7   9       24.83       24.39      1.28 o 
   3   7   9       69.74       70.79      2.02 o 
   4   7   9       26.76       25.56      1.18 o 
   5   7   9      189.76      187.09      3.96 o 
   6   7   9       71.63       71.71      2.21 o 
   7   7   9        1.68        3.61      1.05 o 
   8   7   9       17.78       21.81      1.98 o 
  -4   8   9       30.76       29.50      2.33 o 
  -3   8   9       33.60       26.41      2.07 o 
  -2   8   9        3.12        2.58      0.93 o 
  -1   8   9       11.75       10.50      0.67 o 
   0   8   9      127.33      134.85      2.71 o 
   1   8   9       34.58       31.83      1.24 o 
   2   8   9      166.55      166.36      4.54 o 
   3   8   9       72.50       75.30      1.99 o 
   4   8   9        4.90        4.44      0.66 o 
   5   8   9       98.39      103.53      3.60 o 
   6   8   9       14.51       17.02      1.70 o 
   7   8   9       55.55       64.56      3.11 o 
   8   8   9      110.86      101.01      4.10 o 
  -3   9   9        0.06       -0.38      0.70 o 
  -2   9   9        4.92        5.67      0.84 o 
  -1   9   9        5.48        5.58      0.67 o 
   0   9   9        0.30       -0.10      0.41 o 
   1   9   9      262.82      260.38      4.81 o 
   2   9   9      155.57      150.73      2.98 o 
   3   9   9       38.43       35.82      1.92 o 
   4   9   9        2.56        3.05      0.88 o 
   5   9   9       53.68       57.20      2.71 o 
   6   9   9        3.12        6.07      1.24 o 
   7   9   9        0.03        1.14      0.91 o 
  -2  10   9        3.47        3.62      0.91 o 
  -1  10   9       12.87       16.78      1.74 o 
   0  10   9        2.44        2.94      0.56 o 
   1  10   9        3.60        3.45      0.84 o 
   2  10   9        4.39        3.12      0.79 o 
   3  10   9        1.95        1.99      0.74 o 
   4  10   9       13.23       14.11      1.41 o 
   5  10   9        7.59        8.91      1.33 o 
   6  10   9        9.17       11.10      1.52 o 
   7  10   9        1.16        2.22      1.14 o 
   1  11   9        5.37        4.45      0.94 o 
   2  11   9       33.02       39.44      2.10 o 
   3  11   9       36.25       30.84      1.96 o 
   4  11   9        3.81        5.37      1.03 o 
   5  11   9        0.04        0.74      0.72 o 
   6  11   9        4.85        2.25      0.97 o 
   2  12   9        1.03        1.02      0.83 o 
   3  12   9        3.31        2.73      0.93 o 
   4  12   9       26.77       29.83      2.06 o 
   5  12   9       37.69       42.23      2.53 o 
  -3  -8  10        0.03        0.41      0.90 o 
  -2  -8  10        0.25       -0.20      0.90 o 
  -1  -8  10        5.32        6.13      1.32 o 
  -5  -7  10        0.84        0.04      0.89 o 
  -4  -7  10        0.69        0.66      0.86 o 
  -3  -7  10       14.36       16.38      1.74 o 
  -2  -7  10       10.01       11.28      1.52 o 
  -1  -7  10        2.48        3.35      1.04 o 
   0  -7  10       12.21       10.54      1.52 o 
  -6  -6  10        0.00        0.10      0.94 o 
  -5  -6  10        0.41       -0.01      0.77 o 
  -4  -6  10       23.31       23.31      1.87 o 
  -3  -6  10        0.83        1.41      0.88 o 
  -2  -6  10        9.02        7.62      1.22 o 
  -1  -6  10        9.41        5.57      1.16 o 
   0  -6  10        0.01        0.57      0.83 o 
   2  -6  10        0.01        0.64      0.80 o 
   3  -6  10        0.01       -0.48      0.73 o 
  -6  -5  10       27.78       29.68      2.23 o 
  -5  -5  10        0.03        0.71      0.88 o 
  -4  -5  10        1.32        2.80      0.90 o 
  -3  -5  10       27.36       27.30      1.89 o 
  -2  -5  10        4.76        1.35      0.77 o 
  -1  -5  10        1.63        0.23      0.67 o 
   0  -5  10        1.73        2.28      0.59 o 
   1  -5  10       27.29       24.12      2.12 o 
   2  -5  10        2.21        2.86      1.04 o 
   3  -5  10       11.73       16.47      2.08 o 
   4  -5  10        4.74        2.64      1.23 o 
  -6  -4  10        0.50        1.03      0.86 o 
  -5  -4  10       31.48       28.26      1.99 o 
  -4  -4  10        3.65        4.93      1.02 o 
  -3  -4  10        2.28        1.53      0.72 o 
  -2  -4  10       15.39       16.25      1.01 o 
  -1  -4  10        7.97        9.49      0.83 o 
   0  -4  10       75.58       68.92      1.99 o 
   1  -4  10        1.07        0.79      0.68 o 
   2  -4  10        3.97        5.74      1.25 o 
   3  -4  10        0.33        2.41      0.97 o 
   4  -4  10        0.41        2.23      1.17 o 
  -7  -3  10        4.26        4.07      1.26 o 
  -6  -3  10        1.05        0.88      0.86 o 
  -5  -3  10        8.40       10.32      1.33 o 
  -4  -3  10        2.82        3.48      0.70 o 
  -3  -3  10       87.87       79.38      2.03 o 
  -2  -3  10       22.01       21.37      1.06 o 
  -1  -3  10        0.20       -0.10      0.33 o 
   0  -3  10        2.35        3.95      0.69 o 
   1  -3  10        1.63        1.30      0.77 o 
   2  -3  10       28.29       39.44      2.54 o 
   3  -3  10        0.78        1.15      0.81 o 
   4  -3  10        6.14        6.08      1.42 o 
   5  -3  10        1.16        0.73      0.92 o 
  -7  -2  10       33.14       37.47      2.53 o 
  -6  -2  10       16.70       13.10      1.56 o 
  -5  -2  10        3.82        2.97      0.62 o 
  -4  -2  10       38.88       34.10      1.37 o 
  -3  -2  10      105.20       92.36      2.19 o 
  -2  -2  10       42.15       35.37      1.29 o 
  -1  -2  10       11.12       13.11      2.00 o 
   0  -2  10       31.73       30.01      1.87 o 
   1  -2  10      445.20      462.76      9.88 o 
   2  -2  10      793.11      754.04     14.87 o 
   3  -2  10       59.81       67.11      3.41 o 
   4  -2  10        0.15        0.14      0.82 o 
   5  -2  10        6.45        4.61      1.44 o 
   6  -2  10       28.69       24.92      2.80 o 
  -7  -1  10        3.20        4.46      0.87 o 
  -6  -1  10        0.63       -0.40      0.80 o 
  -5  -1  10       23.64       22.12      1.21 o 
  -4  -1  10        0.95        1.02      0.48 o 
  -3  -1  10        6.16        7.91      0.75 o 
  -2  -1  10       78.35       77.05      1.88 o 
  -1  -1  10        2.95        2.77      0.46 o 
   0  -1  10      527.95      525.68     10.45 o 
   1  -1  10      262.60      240.49      6.15 o 
   2  -1  10        0.03        0.22      0.60 o 
   3  -1  10        9.29       12.52      1.60 o 
   4  -1  10       19.42       23.19      2.25 o 
   5  -1  10       14.94       19.81      2.20 o 
   6  -1  10        5.34        5.14      1.51 o 
  -7   0  10        0.86        3.13      1.11 o 
  -6   0  10       39.40       43.75      2.49 o 
  -5   0  10        0.10        1.57      0.73 o 
  -4   0  10       54.99       60.68      1.83 o 
  -3   0  10        0.88        0.80      0.60 o 
  -2   0  10        1.51        1.17      0.45 o 
  -1   0  10      105.61      112.05      3.31 o 
   0   0  10      324.26      303.31      6.90 o 
   1   0  10      139.06      119.88      3.84 o 
   2   0  10        1.53        0.12      0.53 o 
   3   0  10       66.38       70.02      3.20 o 
   4   0  10       61.05       52.16      2.97 o 
   5   0  10       26.82       25.05      2.41 o 
   6   0  10        1.75        4.32      1.38 o 
   7   0  10        3.04        2.98      1.39 o 
  -7   1  10        0.45        1.04      0.88 o 
  -6   1  10        4.96        5.67      1.12 o 
  -5   1  10        0.17        0.41      0.58 o 
  -4   1  10        0.85        1.63      0.79 o 
  -3   1  10        2.75        2.45      0.82 o 
  -2   1  10       22.00       23.02      1.00 o 
  -1   1  10      149.51      148.57      2.64 o 
   0   1  10        0.05        0.01      0.50 o 
   1   1  10       14.49       15.71      0.76 o 
   2   1  10       34.75       37.98      1.23 o 
   3   1  10        0.49        0.20      0.26 o 
   4   1  10       27.02       22.70      0.83 o 
   5   1  10        0.14        1.09      0.59 o 
   6   1  10        1.01        0.77      0.88 o 
   7   1  10        0.06       -0.63      0.96 o 
  -6   2  10        1.88        0.82      0.79 o 
  -5   2  10        8.23       10.94      1.40 o 
  -4   2  10       74.67       84.20      3.34 o 
  -3   2  10      173.90      166.98      4.78 o 
  -2   2  10       36.11       33.02      1.98 o 
  -1   2  10       12.31       13.19      0.73 o 
   0   2  10       29.90       30.96      1.79 o 
   1   2  10        6.07        6.20      0.54 o 
   2   2  10       26.88       31.54      0.88 o 
   3   2  10        1.17        0.22      0.27 o 
   4   2  10        0.34        1.80      0.37 o 
   5   2  10        1.41        1.75      0.41 o 
   6   2  10       12.25       13.08      1.07 o 
   7   2  10        0.05        0.81      0.56 o 
  -6   3  10        5.06        2.45      0.97 o 
  -5   3  10       51.00       48.86      2.69 o 
  -4   3  10      185.09      203.04      5.71 o 
  -3   3  10       23.90       19.59      1.58 o 
  -2   3  10      539.11      567.46     11.22 o 
  -1   3  10        9.73        7.77      1.05 o 
   0   3  10        0.04       -0.10      0.50 o 
   1   3  10       10.91       10.73      0.74 o 
   2   3  10       14.96       19.92      0.95 o 
   3   3  10       14.05       10.07      1.48 o 
   4   3  10       12.93       12.61      0.85 o 
   5   3  10       55.26       54.10      1.34 o 
   6   3  10       21.56       29.33      1.41 o 
   7   3  10       35.96       29.08      1.48 o 
  -6   4  10        9.32       14.80      1.83 o 
  -5   4  10        9.78        6.88      1.25 o 
  -4   4  10        0.14        0.45      0.67 o 
  -3   4  10       23.26       27.49      1.87 o 
  -2   4  10       63.46       59.77      2.65 o 
  -1   4  10      444.55      418.33      8.74 o 
   0   4  10       32.73       28.96      1.12 o 
   1   4  10        0.28        0.71      0.36 o 
   2   4  10       49.44       51.81      1.55 o 
   3   4  10       27.13       29.40      1.19 o 
   4   4  10      163.27      163.15      3.14 o 
   5   4  10       30.98       37.58      1.46 o 
   6   4  10        1.30        0.04      0.46 o 
   7   4  10       35.43       42.16      1.73 o 
   8   4  10       81.91       72.96      2.41 o 
  -5   5  10        1.00        0.70      0.70 o 
  -4   5  10       15.07       15.32      1.67 o 
  -3   5  10        0.01        0.09      0.58 o 
  -2   5  10        0.34       -0.10      0.65 o 
  -1   5  10       64.85       65.23      2.73 o 
   0   5  10        1.45        3.34      0.53 o 
   1   5  10      111.43      118.17      4.07 o 
   2   5  10      111.27      105.30      2.30 o 
   3   5  10      165.10      171.38      3.17 o 
   4   5  10       76.31       65.46      1.87 o 
   5   5  10       11.77       19.17      2.93 o 
   6   5  10        1.22        0.13      0.51 o 
   7   5  10       11.55       11.89      1.66 o 
   8   5  10        0.67        0.50      1.09 o 
  -5   6  10        0.37       -0.63      0.64 o 
  -4   6  10        3.70        2.74      0.97 o 
  -3   6  10       43.59       47.43      2.61 o 
  -2   6  10       61.02       61.55      2.82 o 
  -1   6  10       84.71       80.75      3.13 o 
   0   6  10        6.61        7.76      0.68 o 
   1   6  10       70.03       70.91      1.85 o 
   2   6  10      102.83       98.99      2.26 o 
   3   6  10        6.00        5.23      0.63 o 
   4   6  10       68.51       72.65      2.01 o 
   5   6  10       13.47       15.21      1.03 o 
   6   6  10       30.37       26.73      1.35 o 
   7   6  10        1.05        0.59      0.53 o 
   8   6  10        0.24       -0.11      0.88 o 
  -4   7  10        0.03        1.31      0.88 o 
  -3   7  10        1.50        2.64      0.98 o 
  -2   7  10       84.10       85.03      3.49 o 
  -1   7  10       17.69       15.12      0.97 o 
   0   7  10       80.26       74.94      1.95 o 
   1   7  10       92.81       99.08      2.27 o 
   2   7  10       25.97       25.95      1.16 o 
   3   7  10       40.16       41.39      2.79 o 
   4   7  10       15.29       11.97      0.94 o 
   5   7  10        4.15        4.83      0.73 o 
   6   7  10       20.45       21.63      1.30 o 
   7   7  10       16.56       17.91      1.70 o 
   8   7  10        2.92        2.98      1.09 o 
  -4   8  10        6.14        6.34      1.38 o 
  -3   8  10        0.67        2.54      1.03 o 
  -2   8  10       56.41       46.62      2.61 o 
  -1   8  10       75.09       67.48      1.92 o 
   0   8  10      208.84      200.89      3.59 o 
   1   8  10       26.69       29.84      1.26 o 
   2   8  10        8.32       10.58      0.85 o 
   3   8  10       50.16       52.07      1.69 o 
   4   8  10        1.89        1.63      0.56 o 
   5   8  10      431.38      435.46      9.11 o 
   6   8  10        0.36        0.24      0.72 o 
   7   8  10        2.84        0.91      0.85 o 
  -3   9  10        0.35        1.91      1.05 o 
  -2   9  10        0.06        0.87      0.85 o 
  -1   9  10       54.13       59.85      2.84 o 
   0   9  10       28.92       30.44      1.30 o 
   1   9  10       70.13       72.15      2.21 o 
   2   9  10       27.27       27.79      1.24 o 
   3   9  10       37.15       37.89      1.97 o 
   4   9  10       60.95       60.41      2.64 o 
   5   9  10        8.85        8.43      1.26 o 
   6   9  10        1.66        3.75      1.09 o 
   7   9  10        0.00        0.73      0.96 o 
  -2  10  10        1.59        0.45      0.82 o 
  -1  10  10        5.33        5.47      1.28 o 
   0  10  10       20.93       17.78      1.10 o 
   1  10  10       60.99       58.38      2.44 o 
   2  10  10        4.55        4.06      0.91 o 
   3  10  10        8.45        8.19      1.12 o 
   4  10  10        1.04        0.98      0.71 o 
   5  10  10      108.56      109.17      3.90 o 
   6  10  10        5.24        5.41      1.24 o 
   1  11  10        0.09       -0.94      0.63 o 
   2  11  10       26.70       26.40      1.79 o 
   3  11  10        9.35        8.49      1.20 o 
   4  11  10       32.20       35.02      2.17 o 
   5  11  10       10.60       11.18      1.48 o 
   6  11  10       15.17       16.20      1.77 o 
   1  12  10        0.24        0.31      0.76 o 
   2  12  10       12.56       12.71      1.41 o 
   3  12  10        5.38        7.82      1.29 o 
   4  12  10       10.22       11.26      1.51 o 
  -3  -7  11        0.57        0.96      0.96 o 
  -2  -7  11        0.22        0.32      0.93 o 
  -1  -7  11        5.32        3.20      1.07 o 
  -4  -6  11        5.58        5.17      1.24 o 
  -3  -6  11       19.75       22.34      1.91 o 
  -2  -6  11       80.13       83.17      3.41 o 
  -1  -6  11        0.02       -0.48      0.78 o 
  -5  -5  11       11.06       11.48      1.52 o 
  -4  -5  11        7.59        7.52      1.28 o 
  -3  -5  11       37.37       39.65      2.32 o 
  -2  -5  11        3.59        3.94      1.04 o 
  -1  -5  11       16.84       10.68      1.38 o 
   1  -5  11        0.01        0.92      0.78 o 
   2  -5  11        0.00        0.33      0.87 o 
   3  -5  11       11.58       13.60      1.98 o 
  -6  -4  11        2.10        1.34      1.00 o 
  -5  -4  11        9.13        5.56      1.24 o 
  -4  -4  11       33.31       30.06      2.05 o 
  -3  -4  11        1.77        2.07      0.87 o 
  -2  -4  11        3.35        1.90      0.85 o 
  -1  -4  11        2.36        4.13      0.63 o 
   0  -4  11        8.65        6.55      1.16 o 
   1  -4  11       24.73       26.06      2.20 o 
   2  -4  11       31.03       37.15      2.64 o 
   3  -4  11       27.98       25.98      2.53 o 
   4  -4  11        9.38       10.85      1.94 o 
  -6  -3  11        0.18        0.06      0.95 o 
  -5  -3  11        5.48        5.42      1.17 o 
  -4  -3  11        9.04        8.39      1.22 o 
  -3  -3  11       15.24       12.92      1.39 o 
  -2  -3  11        0.87        0.73      0.42 o 
  -1  -3  11       11.55        8.89      0.82 o 
   0  -3  11       12.46       14.23      1.52 o 
   1  -3  11      215.69      230.12      6.44 o 
   2  -3  11      122.20      101.71      4.26 o 
   3  -3  11        0.17        3.45      1.17 o 
   4  -3  11        7.29        5.82      1.46 o 
  -6  -2  11        0.87        2.96      1.10 o 
  -5  -2  11       12.72       13.31      1.91 o 
  -4  -2  11        1.18        0.70      0.54 o 
  -3  -2  11       62.73       57.50      1.76 o 
  -2  -2  11        0.62       -0.24      0.64 o 
  -1  -2  11        0.07        0.06      0.52 o 
   0  -2  11       37.17       35.82      2.14 o 
   1  -2  11       95.24       78.98      3.36 o 
   2  -2  11      171.52      192.55      5.90 o 
   3  -2  11       10.60        8.37      1.47 o 
   4  -2  11        0.02        0.25      0.86 o 
   5  -2  11        0.31       -0.59      0.74 o 
  -6  -1  11       25.92       25.37      2.00 o 
  -5  -1  11        0.15        0.20      0.52 o 
  -4  -1  11        1.72        0.81      0.53 o 
  -3  -1  11       14.86       14.72      1.42 o 
  -2  -1  11      143.16      146.37      2.88 o 
  -1  -1  11       20.72       19.99      1.60 o 
   0  -1  11      201.10      206.75      5.53 o 
   1  -1  11      193.40      167.79      5.06 o 
   2  -1  11       29.66       34.36      2.33 o 
   3  -1  11       86.57       97.27      4.14 o 
   4  -1  11       14.34       16.03      1.99 o 
   5  -1  11        0.08       -0.27      0.70 o 
   6  -1  11        2.24        1.42      1.13 o 
  -6   0  11        0.08        0.75      0.62 o 
  -5   0  11        0.51        0.75      0.51 o 
  -4   0  11        1.57        2.71      0.59 o 
  -3   0  11       58.56       65.72      1.87 o 
  -2   0  11        9.51        8.76      0.75 o 
  -1   0  11      333.60      321.09      7.35 o 
   0   0  11      208.15      175.52      5.01 o 
   1   0  11       34.77       23.74      1.74 o 
   2   0  11        7.04        9.33      1.34 o 
   3   0  11       15.69       17.37      1.82 o 
   4   0  11      145.82      171.19      5.89 o 
   5   0  11       32.17       26.71      2.58 o 
   6   0  11        0.22        0.46      1.00 o 
  -6   1  11       27.56       36.15      2.48 o 
  -5   1  11       18.04       19.20      1.81 o 
  -4   1  11        0.10        0.90      0.68 o 
  -3   1  11       14.96       14.71      0.98 o 
  -2   1  11       83.90       86.75      2.06 o 
  -1   1  11       94.53       89.03      3.23 o 
   0   1  11        3.44        3.92      0.92 o 
   1   1  11       35.03       30.45      1.93 o 
   2   1  11        3.93        3.99      0.97 o 
   3   1  11       17.32       13.50      1.58 o 
   4   1  11       44.30       39.44      2.80 o 
   5   1  11       11.55       13.64      1.88 o 
   6   1  11       10.86       14.98      2.16 o 
  -6   2  11       59.60       66.38      3.33 o 
  -5   2  11        5.87        8.34      1.42 o 
  -4   2  11       56.87       62.60      2.96 o 
  -3   2  11       32.05       33.54      2.07 o 
  -2   2  11        7.41       11.04      1.31 o 
  -1   2  11      150.76      140.40      4.24 o 
   0   2  11      125.40      122.26      3.93 o 
   1   2  11        0.03        0.07      0.28 o 
   2   2  11        0.45       -0.01      0.31 o 
   3   2  11        0.09        0.03      0.29 o 
   4   2  11       19.35       25.37      0.91 o 
   5   2  11        3.76        5.26      0.77 o 
   6   2  11        8.53        9.87      1.01 o 
   7   2  11        0.76        0.57      0.58 o 
  -6   3  11       22.97       28.51      2.30 o 
  -4   3  11        9.92        6.67      1.19 o 
  -3   3  11       77.03       76.92      3.20 o 
  -2   3  11        7.79        8.60      1.22 o 
  -1   3  11      260.06      258.34      6.34 o 
   0   3  11        0.33       -0.15      0.55 o 
   1   3  11       39.51       40.16      1.01 o 
   2   3  11       25.03       34.52      1.30 o 
   3   3  11       54.25       63.38      1.39 o 
   4   3  11        4.95        2.75      0.45 o 
   5   3  11        8.56       13.06      0.88 o 
   6   3  11        3.50        4.68      0.78 o 
   7   3  11        0.37        1.12      0.62 o 
  -5   4  11        8.35        4.93      1.20 o 
  -4   4  11        2.38        3.59      1.00 o 
  -3   4  11       13.61       10.76      1.38 o 
  -2   4  11       89.40       86.15      3.35 o 
  -1   4  11      539.01      516.24     10.47 o 
   0   4  11       30.08       27.04      1.82 o 
   1   4  11        8.01       10.19      0.76 o 
   2   4  11       79.81       84.60      2.10 o 
   3   4  11      178.20      161.75      3.30 o 
   4   4  11       82.73       82.59      3.31 o 
   5   4  11       55.63       56.48      2.30 o 
   6   4  11        0.07        0.35      0.41 o 
   7   4  11       17.90       25.22      1.47 o 
  -5   5  11        1.71        0.60      0.82 o 
  -4   5  11       20.19       17.27      1.78 o 
  -3   5  11        9.68       11.06      1.44 o 
  -2   5  11        1.52        1.07      0.76 o 
  -1   5  11       93.25       99.63      3.62 o 
   0   5  11        6.64        6.69      0.73 o 
   1   5  11       72.61       70.16      1.88 o 
   2   5  11      158.02      153.75      3.02 o 
   3   5  11       88.39       85.93      2.16 o 
   4   5  11       10.00       12.22      0.92 o 
   5   5  11       99.38      113.76      2.72 o 
   6   5  11        2.95        6.08      0.82 o 
   7   5  11      104.75       96.63      6.92 o 
  -4   6  11        0.38        0.80      0.83 o 
  -3   6  11        0.64       -0.07      0.80 o 
  -2   6  11        9.71        7.29      1.24 o 
  -1   6  11       59.53       62.87      2.85 o 
   0   6  11        2.14        2.57      0.56 o 
   1   6  11        6.73        8.28      0.77 o 
   2   6  11        1.30        0.85      0.44 o 
   3   6  11        1.51        0.84      0.85 o 
   4   6  11       41.87       46.03      1.63 o 
   5   6  11       46.30       34.83      2.42 o 
   6   6  11       49.19       48.54      1.84 o 
   7   6  11       48.13       47.26      1.91 o 
  -4   7  11        1.25        2.69      1.09 o 
  -3   7  11        3.08        0.97      0.92 o 
  -2   7  11       81.21       77.55      3.41 o 
  -1   7  11        0.01       -0.35      0.63 o 
   0   7  11        0.21        0.23      0.46 o 
   1   7  11        6.47        6.66      0.93 o 
   2   7  11       51.99       52.72      1.68 o 
   3   7  11       29.53       29.37      1.29 o 
   4   7  11        8.35       13.57      2.45 o 
   5   7  11       35.91       31.37      1.45 o 
   6   7  11        1.41        2.29      0.70 o 
   7   7  11        6.14        6.99      1.25 o 
  -3   8  11       24.43       26.85      2.30 o 
  -2   8  11        2.44        0.37      0.77 o 
  -1   8  11       11.37        9.52      1.42 o 
   0   8  11       66.46       68.64      2.10 o 
   1   8  11       65.27       71.60      2.01 o 
   2   8  11       54.19       51.71      2.51 o 
   3   8  11       30.34       27.15      1.29 o 
   4   8  11       22.82       25.79      1.33 o 
   5   8  11       63.07       63.61      2.09 o 
   6   8  11        4.48        5.90      1.19 o 
   7   8  11        0.00       -0.67      0.83 o 
  -2   9  11        0.07       -0.25      0.81 o 
  -1   9  11       17.62       19.20      1.18 o 
   0   9  11        0.31        0.13      0.48 o 
   1   9  11        0.66        0.03      0.47 o 
   2   9  11        0.93        2.00      0.56 o 
   3   9  11        0.15        0.37      0.60 o 
   4   9  11       51.16       54.67      2.53 o 
   5   9  11        0.08        2.51      0.92 o 
   6   9  11        1.27       -0.10      0.69 o 
  -1  10  11        0.29        0.10      0.81 o 
   0  10  11       39.52       40.88      2.13 o 
   1  10  11        2.29        1.50      0.59 o 
   2  10  11        1.80        3.17      0.84 o 
   3  10  11        4.55        5.22      1.04 o 
   4  10  11       26.05       26.71      1.87 o 
   5  10  11       48.05       45.45      2.52 o 
   6  10  11       19.41       21.48      1.95 o 
   0  11  11        0.01        1.51      0.77 o 
   1  11  11       26.14       27.60      1.83 o 
   2  11  11        0.01        2.00      0.89 o 
   3  11  11       10.41        8.93      1.28 o 
   4  11  11       13.71       11.57      1.45 o 
   5  11  11       10.24       11.03      1.52 o 
  -2  -6  12        4.85        6.50      1.29 o 
  -4  -5  12        2.35        1.01      0.97 o 
  -3  -5  12       28.43       25.60      1.99 o 
  -2  -5  12        0.29        0.30      0.88 o 
  -5  -4  12        0.01        0.17      0.95 o 
  -4  -4  12        8.73        7.28      1.35 o 
  -3  -4  12        0.32        0.90      0.83 o 
  -1  -4  12        0.33        0.03      0.58 o 
   0  -4  12        1.88        3.74      0.98 o 
   1  -4  12        2.16        1.70      0.87 o 
   2  -4  12        2.81        2.94      1.17 o 
   3  -4  12        2.57        2.36      1.24 o 
  -5  -3  12        3.22        3.09      1.11 o 
  -4  -3  12        0.77        2.69      0.97 o 
  -3  -3  12        0.00       -0.02      0.46 o 
  -2  -3  12        8.17        8.47      1.29 o 
  -1  -3  12       16.09       13.64      1.51 o 
   0  -3  12        0.24        0.38      0.63 o 
   1  -3  12        1.32        2.33      0.91 o 
   2  -3  12       24.24       24.45      2.32 o 
   3  -3  12       12.62       16.38      2.10 o 
   4  -3  12        0.33        0.66      0.90 o 
  -5  -2  12        7.51        9.02      1.44 o 
  -4  -2  12       13.97       11.99      2.15 o 
  -3  -2  12        0.45       -0.03      0.44 o 
  -2  -2  12        5.60        5.25      1.11 o 
  -1  -2  12       33.76       33.80      2.11 o 
   0  -2  12       22.98       27.43      1.99 o 
   1  -2  12       61.34       55.22      2.93 o 
   2  -2  12        0.18        0.55      0.84 o 
   3  -2  12        0.08        0.70      0.85 o 
   4  -2  12        5.88        7.28      1.62 o 
  -5  -1  12        4.58        5.42      1.11 o 
  -4  -1  12       62.62       66.26      3.23 o 
  -3  -1  12        5.90        7.06      2.94 o 
  -2  -1  12        7.98       10.67      1.33 o 
  -1  -1  12        7.03        8.64      1.26 o 
   0  -1  12        0.01        0.23      0.67 o 
   1  -1  12      115.65      115.63      4.21 o 
   2  -1  12       12.36       12.36      1.67 o 
   3  -1  12       78.22       89.52      4.11 o 
   4  -1  12       49.96       48.61      3.22 o 
   5  -1  12        2.59        1.32      1.11 o 
  -5   0  12        8.37       11.16      1.27 o 
  -4   0  12        1.14        1.53      0.55 o 
  -3   0  12       29.11       32.02      1.40 o 
  -2   0  12        0.65        0.23      0.63 o 
  -1   0  12        0.10        1.96      0.84 o 
   0   0  12       25.72       27.82      1.98 o 
   1   0  12       15.71       12.02      1.47 o 
   2   0  12        9.05       16.62      1.75 o 
   3   0  12       88.36       81.46      3.78 o 
   4   0  12      159.25      163.41      5.95 o 
   5   0  12        3.20        1.74      1.16 o 
  -5   1  12       16.81       17.84      1.29 o 
  -4   1  12       19.05       20.62      1.25 o 
  -3   1  12        1.72        0.86      0.52 o 
  -2   1  12        2.89        3.79      1.01 o 
  -1   1  12        3.03        3.59      0.94 o 
   0   1  12        8.28        6.81      1.15 o 
   1   1  12       48.80       51.55      2.62 o 
   2   1  12       25.29       22.21      1.95 o 
   3   1  12        1.54        2.28      0.90 o 
   4   1  12        0.14        0.02      0.70 o 
   5   1  12       30.58       36.01      2.84 o 
   6   1  12        3.35        0.94      1.18 o 
  -5   2  12        2.44        0.33      0.84 o 
  -4   2  12       22.49       30.31      2.20 o 
  -3   2  12       13.74       14.88      1.62 o 
  -2   2  12        4.33        2.16      0.84 o 
  -1   2  12      109.14      104.32      3.77 o 
   0   2  12       10.98        8.87      1.27 o 
   1   2  12        0.05        0.77      0.66 o 
   2   2  12        0.17        0.19      0.38 o 
   3   2  12       18.52       20.80      0.85 o 
   4   2  12        3.85        5.86      0.71 o 
   5   2  12        0.45        0.53      0.54 o 
   6   2  12        3.03        5.41      0.88 o 
  -5   3  12       10.08       14.40      1.78 o 
  -4   3  12        1.45        2.96      0.98 o 
  -3   3  12        3.31        3.53      1.01 o 
  -2   3  12        3.39        2.56      0.91 o 
  -1   3  12       14.27       13.67      1.51 o 
   0   3  12       19.82       17.92      1.65 o 
   1   3  12        0.16       -0.29      0.50 o 
   2   3  12       34.95       35.37      1.48 o 
   3   3  12       16.29       14.99      0.78 o 
   4   3  12       17.91       22.07      0.92 o 
   5   3  12       10.74        7.60      0.65 o 
   6   3  12        0.12        0.31      0.57 o 
  -5   4  12        1.04        0.05      0.87 o 
  -4   4  12        1.10        0.99      0.78 o 
  -3   4  12        6.18        5.87      1.16 o 
  -2   4  12       51.49       50.39      2.65 o 
  -1   4  12      218.33      212.76      5.82 o 
   0   4  12        3.32        3.11      0.93 o 
   1   4  12        2.31        2.96      0.59 o 
   2   4  12        0.03        0.45      0.45 o 
   3   4  12       56.51       61.24      2.15 o 
   4   4  12       23.30       16.59      1.07 o 
   5   4  12       12.13        9.04      0.72 o 
   6   4  12        2.16        3.24      0.56 o 
  -4   5  12       11.47       12.63      1.61 o 
  -3   5  12        1.22        1.34      0.77 o 
  -2   5  12       15.14       12.95      1.53 o 
  -1   5  12        1.02        0.99      0.75 o 
   0   5  12       34.90       26.09      1.94 o 
   1   5  12      162.66      162.24      3.42 o 
   2   5  12        0.52       -0.08      0.59 o 
   3   5  12        4.23        2.08      1.17 o 
   4   5  12        2.22        0.47      0.94 o 
   5   5  12        3.92        1.66      1.10 o 
   6   5  12       17.69       22.32      1.34 o 
   7   5  12       23.38       23.88      1.49 o 
  -4   6  12       24.92       24.15      2.26 o 
  -3   6  12        3.44        6.32      1.30 o 
  -2   6  12        1.82        3.53      1.05 o 
  -1   6  12        9.17       11.02      1.46 o 
   0   6  12      225.31      214.98      4.83 o 
   1   6  12      545.43      530.53      7.42 o 
   2   6  12       11.09       10.77      0.92 o 
   3   6  12        0.94        2.12      0.57 o 
   4   6  12        1.84        2.20      0.65 o 
   5   6  12       28.57       27.04      1.40 o 
   6   6  12      184.16      170.55      6.27 o 
   7   6  12       12.93       16.12      2.07 o 
  -3   7  12        0.06       -1.07      0.81 o 
  -2   7  12       41.58       48.85      2.80 o 
  -1   7  12        3.22        1.53      0.97 o 
   0   7  12        0.42        0.62      0.51 o 
   1   7  12      280.91      266.27      4.55 o 
   2   7  12       55.47       54.99      2.20 o 
   3   7  12        4.86        7.31      0.80 o 
   4   7  12        0.10        0.48      0.71 o 
   5   7  12       22.40       17.71      1.22 o 
   6   7  12      119.54      130.19      3.20 o 
  -2   8  12        0.18        0.21      0.83 o 
  -1   8  12        0.47        0.99      0.80 o 
   0   8  12       11.11       11.60      0.99 o 
   1   8  12       90.38       86.11      3.03 o 
   2   8  12       44.28       50.94      4.41 o 
   3   8  12       19.32       21.49      1.22 o 
   4   8  12        2.09        3.23      0.71 o 
   5   8  12        0.07        0.31      0.60 o 
   6   8  12        3.31        4.03      1.10 o 
  -2   9  12        1.64        2.18      1.04 o 
  -1   9  12        1.28        0.57      0.90 o 
   0   9  12       14.78       13.29      1.04 o 
   1   9  12       20.80       22.80      2.52 o 
   2   9  12       25.46       27.51      1.51 o 
   3   9  12       14.38       15.58      1.14 o 
   4   9  12       26.16       26.24      1.84 o 
   5   9  12       43.51       48.40      2.47 o 
   6   9  12        0.18        0.49      0.90 o 
   0  10  12        3.72        1.98      0.66 o 
   1  10  12        0.44        0.24      0.56 o 
   2  10  12        0.79        1.19      0.78 o 
   3  10  12       19.54       20.26      1.68 o 
   4  10  12        4.24        4.01      1.06 o 
   5  10  12       10.27        9.18      1.38 o 
   2  11  12        0.85        1.27      0.80 o 
   3  11  12        1.67        1.49      0.87 o 
   0  -4  13       10.47       10.87      1.59 o 
   1  -4  13        0.24        2.73      1.11 o 
  -4  -3  13        3.21        4.20      1.17 o 
  -2  -3  13        0.14       -0.05      0.62 o 
  -1  -3  13        0.40        1.04      0.76 o 
   0  -3  13        2.81        1.73      0.92 o 
   1  -3  13       35.87       38.80      2.64 o 
   2  -3  13       15.04       15.09      1.98 o 
  -4  -2  13       13.73       14.34      1.73 o 
  -3  -2  13       25.24       19.99      1.85 o 
  -2  -2  13        5.11        6.27      1.24 o 
  -1  -2  13        2.96        8.02      1.31 o 
   0  -2  13       11.16       10.57      1.48 o 
   1  -2  13       12.55       13.00      1.70 o 
   2  -2  13       55.29       51.12      3.10 o 
   3  -2  13        0.49        0.02      0.76 o 
  -5  -1  13       49.34       54.70      2.11 o 
  -4  -1  13       36.89       45.58      1.79 o 
  -3  -1  13        0.94       -0.03      0.65 o 
  -2  -1  13        4.59        3.33      1.05 o 
  -1  -1  13       50.54       46.83      2.61 o 
   0  -1  13       15.69       13.19      1.55 o 
   1  -1  13      193.22      176.62      5.61 o 
   2  -1  13        0.36       -0.44      0.68 o 
   3  -1  13       10.11        7.94      1.51 o 
   4  -1  13       16.64       14.92      2.08 o 
  -5   0  13       84.14      104.32      2.88 o 
  -4   0  13        4.27        4.28      1.14 o 
  -3   0  13        3.31        2.38      0.92 o 
  -2   0  13       32.24       31.80      2.12 o 
  -1   0  13       81.84       68.18      3.10 o 
   0   0  13       67.00       65.01      3.08 o 
   1   0  13       46.24       44.23      2.65 o 
   2   0  13        0.05        1.00      0.79 o 
   3   0  13       43.38       49.03      3.04 o 
   4   0  13      165.08      168.58      6.25 o 
   5   0  13        0.62        0.42      0.97 o 
  -5   1  13       14.30       18.77      1.47 o 
  -4   1  13        4.63        5.91      1.26 o 
  -3   1  13        1.42        1.86      0.89 o 
  -2   1  13        8.91        9.64      1.38 o 
  -1   1  13       12.07       10.06      1.42 o 
   0   1  13       41.31       37.83      2.38 o 
   1   1  13       36.61       40.52      2.49 o 
   2   1  13        6.20        4.48      1.11 o 
   3   1  13        0.36        1.55      0.87 o 
   4   1  13        0.08        0.46      0.80 o 
   5   1  13       11.11       11.89      2.01 o 
  -5   2  13       33.16       32.67      2.51 o 
  -4   2  13        8.31        4.89      1.29 o 
  -3   2  13       10.51       13.60      1.65 o 
  -2   2  13        0.02        0.23      0.64 o 
  -1   2  13       38.44       42.98      2.47 o 
   0   2  13        6.05        5.88      1.18 o 
   1   2  13       36.16       31.84      2.16 o 
   2   2  13        7.71       11.49      1.53 o 
   3   2  13        0.34       -0.12      0.44 o 
   4   2  13        0.35        0.43      0.50 o 
   5   2  13       19.61       20.56      2.40 o 
  -4   3  13       27.05       26.96      2.26 o 
  -3   3  13        1.14        1.51      0.89 o 
  -2   3  13       69.57       71.11      3.23 o 
  -1   3  13       32.55       38.61      2.38 o 
   0   3  13        0.17        1.31      0.84 o 
   1   3  13        0.01       -0.05      0.71 o 
   2   3  13        6.09        4.47      1.11 o 
   3   3  13       18.05       16.99      0.84 o 
   4   3  13       13.08       16.20      0.86 o 
   5   3  13        2.33        0.54      0.60 o 
   6   3  13       14.58       17.21      1.31 o 
  -4   4  13        1.52        2.69      1.04 o 
  -3   4  13        6.83        7.87      1.34 o 
  -2   4  13        0.80        0.31      0.69 o 
  -1   4  13       24.71       24.22      1.96 o 
   0   4  13        0.84       -0.41      0.65 o 
   1   4  13        7.43        7.17      1.33 o 
   2   4  13       38.09       36.68      1.49 o 
   3   4  13       86.67       94.01      1.86 o 
   4   4  13        2.16        0.59      0.42 o 
   5   4  13        2.70        5.56      0.67 o 
   6   4  13        0.04       -0.59      0.53 o 
  -4   5  13       12.62       13.29      1.78 o 
  -3   5  13       12.91       11.32      1.57 o 
  -2   5  13       23.01       23.50      2.03 o 
  -1   5  13        1.16        2.55      0.98 o 
   0   5  13       24.56       24.91      2.09 o 
   1   5  13       35.30       37.75      1.55 o 
   2   5  13       60.32       61.66      2.18 o 
   3   5  13       41.96       35.38      1.47 o 
   4   5  13        0.75        0.99      0.57 o 
   5   5  13        2.11        1.00      0.60 o 
   6   5  13        2.55        4.23      0.65 o 
  -3   6  13        0.49        0.59      0.88 o 
  -2   6  13        0.00        0.91      0.87 o 
  -1   6  13        0.12        0.98      0.88 o 
   0   6  13       52.70       53.79      2.85 o 
   1   6  13      230.80      228.73      5.21 o 
   2   6  13        0.12       -0.56      0.48 o 
   3   6  13        3.85        6.51      0.82 o 
   4   6  13        4.05        2.91      0.71 o 
   5   6  13       34.34       30.51      1.53 o 
   6   6  13        7.78        6.47      0.93 o 
  -2   7  13        1.82        1.70      1.04 o 
  -1   7  13        0.74        0.48      0.86 o 
   0   7  13       12.18       10.69      1.57 o 
   1   7  13       36.35       35.83      1.52 o 
   2   7  13       39.88       37.68      1.57 o 
   3   7  13       19.95       22.70      1.30 o 
   4   7  13        1.86        1.70      1.37 o 
   5   7  13        0.24       -0.43      0.50 o 
   6   7  13       30.16       36.01      2.81 o 
  -2   8  13        6.49        7.27      1.46 o 
  -1   8  13        3.35        4.75      1.28 o 
   0   8  13       71.47       65.64      3.39 o 
   1   8  13       47.81       52.02      1.95 o 
   2   8  13       17.57       18.25      1.20 o 
   3   8  13       49.00       47.57      1.82 o 
   4   8  13       20.01       20.67      1.32 o 
   5   8  13       34.97       36.09      3.72 o 
  -1   9  13        1.79        0.81      1.03 o 
   0   9  13        0.11        0.81      0.63 o 
   1   9  13       21.27       25.20      1.37 o 
   2   9  13       42.40       49.16      1.86 o 
   3   9  13        1.09        2.33      0.68 o 
   4   9  13        1.09        0.73      0.61 o 
   5   9  13        4.03        5.93      1.19 o 
   1  10  13       17.26       17.59      1.91 o 
   2  10  13        0.41        1.34      0.66 o 
   3  10  13        8.66        7.87      1.25 o 
  -1  -3  14        0.19       -0.24      0.75 o 
   0  -3  14        0.12       -0.14      0.69 o 
  -3  -2  14        5.97        5.47      1.26 o 
  -2  -2  14       10.05       13.13      1.65 o 
  -1  -2  14        1.89        2.18      0.93 o 
   0  -2  14       19.94       21.13      2.05 o 
   1  -2  14        0.46        1.49      0.95 o 
   2  -2  14        0.15        1.08      1.05 o 
  -3  -1  14       12.97       15.83      1.84 o 
  -2  -1  14        0.30       -0.83      0.73 o 
  -1  -1  14        2.00        2.69      1.02 o 
   0  -1  14        4.83        6.12      1.33 o 
   1  -1  14       65.83       56.16      3.17 o 
   2  -1  14        7.63        7.48      1.46 o 
   3  -1  14        0.96       -0.29      0.82 o 
  -4   0  14        0.61       -0.63      0.91 o 
  -3   0  14        0.37       -0.85      0.75 o 
  -2   0  14        6.63        6.94      1.34 o 
  -1   0  14       16.49       16.12      1.80 o 
   0   0  14      128.53      121.25      4.50 o 
   1   0  14        5.32        6.23      1.30 o 
   2   0  14        7.90        6.93      1.44 o 
   3   0  14        1.28        1.98      1.16 o 
  -4   1  14       52.24       60.41      3.23 o 
  -3   1  14        1.70        0.01      0.80 o 
  -2   1  14        4.20        2.68      1.03 o 
  -1   1  14        4.53        3.51      1.14 o 
   0   1  14        2.97        3.45      1.12 o 
   1   1  14       14.31       10.72      1.51 o 
   2   1  14        4.32        4.47      1.24 o 
   3   1  14       36.57       33.19      2.78 o 
   4   1  14       24.44       34.63      2.97 o 
  -4   2  14       23.23       25.06      2.31 o 
  -3   2  14       28.42       31.44      2.37 o 
  -2   2  14        0.46        0.46      0.88 o 
  -1   2  14        5.10        5.78      1.24 o 
   0   2  14        0.64        0.54      0.77 o 
   1   2  14       11.80       14.04      1.68 o 
   2   2  14        0.05        0.19      0.75 o 
   3   2  14        5.10        6.59      1.43 o 
   4   2  14        7.64        7.79      1.64 o 
  -3   3  14        0.37        0.52      0.84 o 
  -2   3  14       66.34       73.76      3.44 o 
  -1   3  14        7.92        7.03      1.29 o 
   0   3  14        0.14       -0.41      0.66 o 
   1   3  14        0.03        0.63      0.76 o 
   2   3  14        4.14        5.07      1.22 o 
   3   3  14        0.77        0.44      0.86 o 
   4   3  14        0.19        0.03      0.42 o 
   5   3  14        0.17        0.19      0.59 o 
  -3   4  14        0.32        0.03      0.76 o 
  -2   4  14        5.32        8.12      1.37 o 
  -1   4  14        3.40        2.22      0.97 o 
   0   4  14        2.56        0.60      0.85 o 
   1   4  14       19.15       21.90      2.07 o 
   2   4  14        5.99        6.48      1.31 o 
   3   4  14       70.76       71.96      1.67 o 
   4   4  14        0.53        0.47      0.45 o 
   5   4  14        2.30        4.37      0.64 o 
  -3   5  14       19.40       15.74      1.90 o 
  -2   5  14        8.92        6.86      1.40 o 
  -1   5  14        3.46        2.84      1.04 o 
   0   5  14       48.37       48.47      2.85 o 
   1   5  14        4.92        4.29      1.23 o 
   2   5  14      108.65      101.80      3.27 o 
   3   5  14        5.74        4.10      0.78 o 
   4   5  14        0.00       -0.07      0.44 o 
   5   5  14       29.75       35.53      1.29 o 
  -2   6  14        6.56        4.96      1.26 o 
  -1   6  14        9.61       12.15      1.67 o 
   0   6  14       29.73       32.16      2.36 o 
   1   6  14       55.00       56.09      3.14 o 
   2   6  14       14.93       13.95      1.12 o 
   3   6  14       18.33       20.69      1.29 o 
   4   6  14        0.82        3.14      0.74 o 
   5   6  14       25.49       21.70      2.76 o 
  -1   7  14        0.00        0.47      0.90 o 
   0   7  14        3.77        3.78      1.16 o 
   1   7  14       59.91       69.44      2.19 o 
   2   7  14       52.28       49.32      1.97 o 
   3   7  14       17.56       12.97      1.09 o 
   4   7  14        1.58        0.90      0.68 o 
   5   7  14       17.49       15.45      1.76 o 
   0   8  14       40.26       42.68      2.74 o 
   1   8  14        1.58        1.99      0.74 o 
   2   8  14       24.08       22.70      1.34 o 
   3   8  14       57.20       56.08      3.09 o 
   4   8  14        3.19        2.05      0.74 o 
   1   9  14        3.76        3.64      0.77 o 
   2   9  14        0.57        2.27      1.57 o 
   3   9  14       27.37       22.64      1.67 o 
  -1  -1  15        1.84        1.77      1.03 o 
   0  -1  15       13.74       15.07      1.91 o 
   1  -1  15        4.16        2.77      1.12 o 
  -2   0  15        3.29        2.45      1.16 o 
  -1   0  15        3.50        2.18      0.99 o 
   0   0  15       10.24        7.00      1.36 o 
   1   0  15        4.00        4.10      1.29 o 
   2   0  15        0.32        0.17      0.84 o 
  -2   1  15        2.78        4.30      1.28 o 
  -1   1  15        0.35       -0.55      0.73 o 
   0   1  15        9.48       12.25      1.70 o 
   1   1  15        3.78        4.84      1.32 o 
   2   1  15        3.37        3.99      1.28 o 
  -2   2  15        0.84        0.34      0.89 o 
  -1   2  15        1.86        2.66      1.08 o 
   0   2  15       22.73       24.57      2.28 o 
   1   2  15       52.49       55.34      3.16 o 
   2   2  15       10.31       16.42      1.98 o 
   3   2  15        9.56       13.83      1.95 o 
  -2   3  15        1.78        2.18      1.12 o 
  -1   3  15        4.49        4.06      1.23 o 
   0   3  15        0.14        1.19      0.84 o 
   1   3  15        3.92        4.86      1.27 o 
   2   3  15        2.33        1.55      1.05 o 
   3   3  15        9.27       11.10      1.78 o 
  -2   4  15        5.99        6.01      1.39 o 
  -1   4  15        1.49        1.25      0.92 o 
   0   4  15        2.96        1.05      0.97 o 
   1   4  15        9.74        9.89      1.62 o 
   2   4  15        0.00       -0.90      0.80 o 
   3   4  15        0.73        0.81      1.06 o 
  -1   5  15        5.29        5.69      1.42 o 
   0   5  15       10.03       12.12      1.74 o 
   1   5  15        0.23       -0.03      0.91 o 
   2   5  15       14.69       14.22      1.94 o 
   3   5  15        0.31        0.04      0.60 o 
  -1   6  15        5.51        4.19      1.21 o 
   0   6  15        0.04       -0.54      0.81 o 
   1   6  15       44.56       41.31      2.88 o 
   2   6  15        6.36        5.78      0.92 o 
   3   6  15        0.84        2.39      0.71 o 
   1   7  15        2.72        4.35      1.37 o 
   2   7  15        2.74        4.33      0.90 o 
   3   7  15        4.87        4.28      0.88 o 
                                                 
